# Supplementary material for: catena-Poly[[diaqua­(2,2′-bipyridine-κ2 N,N′)nickel(II)]-μ-biphenyl-2,2′-dicarboxyl­ato-κ2 O:O′]
Source: Acta Crystallogr Sect E Struct Rep Online. 2008 Nov 13;64(Pt 12):m1547. doi: 10.1107/S1600536808036866 (PMC2959859; doi:10.1107/S1600536808036866)
Supplement: Supplementary file 1 [file e-64-m1547-sup1.cif]

##############################################################################
###                                                                        ###
###        Electronic paper (Acta Crystallographica Section E)             ###
###                                                                        ###
##############################################################################
#                                                                            #
# This CIF contains the data in a paper accepted for publication in Acta     #
# Crystallographica Section E. It conforms to the requirements of Notes      #
# for Authors for Section E, and has been peer reviewed under the auspices   #
# of the IUCr Commission on Journals.                                        #
#                                                                            #
# Full details of the Crystallographic Information File format               #
# are given in the paper "The Crystallographic Information File (CIF):       #
# a New Standard Archive File for Crystallography" by S. R. Hall, F. H.      #
# Allen and I. D. Brown [Acta Cryst. (1991), A47, 655-685].                  #
#                                                                            #
# The current version of the core CIF dictionary is obtainable from          #
# ftp://ftp.iucr.org/pub/cif_core.dic. The current version number is 2.4.    #
#                                                                            #
# Software is freely available for graphical display of the structure(s) in  #
# this CIF.  For information consult the CIF home page http://www.iucr.org/  #
# cif/home.html                                                              #
#                                                                            #
# This file may be used for bona fide research purposes within the           #
# scientific community so long as proper attribution is given to the journal # 
# article from which it was obtained.                                        #
#                                                                            #
##############################################################################
                                             
data_I
_audit_creation_method     SHELXL-97
_chemical_name_systematic
;
<i>catena</i>-Poly[[diaqua(2,2'-bipyridine-\k^2^<i>N</i>,<i>N</i>')nickel(II)]-
\m-biphenyl-2,2'-dicarboxylato-\k^2^<i>O</i>:<i>O</i>']
;
_chemical_name_common     ?
_chemical_formula_moiety     'C24 H20 N2 Ni O6'
_chemical_formula_sum     'C24 H20 N2 Ni O6'
_chemical_formula_iupac     '[Ni (C14 H8 O4) (C10 H8 N2) (H2 O)2]'
_chemical_formula_weight     491.11
_chemical_melting_point     ?
_symmetry_cell_setting     orthorhombic
_symmetry_space_group_name_H-M     'P 21 21 21'
_symmetry_space_group_name_Hall     'P 2ac 2ab'
loop_
    _symmetry_equiv_pos_as_xyz
    'x, y, z'
    '-x+1/2, -y, z+1/2'
    '-x, y+1/2, -z+1/2'
    'x+1/2, -y+1/2, -z'
_cell_length_a     10.9087(15)
_cell_length_b     11.214(2)
_cell_length_c     18.129(3)
_cell_angle_alpha     90.00
_cell_angle_beta     90.00
_cell_angle_gamma     90.00
_cell_volume     2217.6(6)
_cell_formula_units_Z     4
_cell_measurement_reflns_used     3953
_cell_measurement_theta_min     2.14
_cell_measurement_theta_max     25.10
_cell_measurement_temperature     296(2)
_exptl_crystal_description     block
_exptl_crystal_colour     green
_exptl_crystal_size_max     0.42
_exptl_crystal_size_mid     0.27
_exptl_crystal_size_min     0.19
_exptl_crystal_density_diffrn     1.471
_exptl_crystal_density_meas     ?
_exptl_crystal_density_method     'not measured'
_exptl_crystal_F_000     1016
_exptl_absorpt_coefficient_mu     0.919
_exptl_absorpt_correction_type     'multi-scan'
_exptl_absorpt_process_details     '(SADABS; Bruker, 2001)'
_exptl_absorpt_correction_T_min     0.699
_exptl_absorpt_correction_T_max     0.845
_exptl_special_details     ?
_diffrn_ambient_temperature     296(2)
_diffrn_radiation_type     MoK\a
_diffrn_radiation_wavelength     0.71073
_diffrn_radiation_source     'fine-focus sealed tube'
_diffrn_radiation_monochromator     graphite
_diffrn_measurement_device_type     'Bruker APEXII CCD'
_diffrn_measurement_method     '\f and \w'
_diffrn_reflns_number     11746
_diffrn_reflns_av_R_equivalents     0.0330
_diffrn_reflns_av_sigmaI/netI     0.0430
_diffrn_reflns_theta_min     2.14
_diffrn_reflns_theta_max     25.10
_diffrn_reflns_theta_full     25.10
_diffrn_measured_fraction_theta_max     1.000
_diffrn_measured_fraction_theta_full     1.000
_diffrn_reflns_limit_h_min     -13
_diffrn_reflns_limit_h_max     12
_diffrn_reflns_limit_k_min     -9
_diffrn_reflns_limit_k_max     13
_diffrn_reflns_limit_l_min     -20
_diffrn_reflns_limit_l_max     21
_diffrn_standards_number     0
_diffrn_standards_interval_count     .
_diffrn_standards_interval_time     .
_diffrn_standards_decay_%     ?
_refine_special_details
;
Refinement of <i>F</i>^2^ against ALL reflections. The weighted <i>R</i>-factor
<i>wR</i> and goodness of fit <i>S</i> are based on <i>F</i>^2^, conventional
<i>R</i>-factors <i>R</i> are based on <i>F</i>, with <i>F</i> set to zero for
negative <i>F</i>^2^. The threshold expression of <i>F</i>^2^ >
\s(<i>F</i>^2^) is used only for calculating <i>R</i>-factors(gt) <i>etc</i>.
and is not relevant to the choice of reflections for refinement.
<i>R</i>-factors based on <i>F</i>^2^ are statistically about twice as large
as those based on <i>F</i>, and <i>R</i>- factors based on ALL data will be
even larger.
;
_reflns_number_total     3953
_reflns_number_gt     3351
_reflns_threshold_expression     I>2\s(I)
_refine_ls_structure_factor_coef     Fsqd
_refine_ls_matrix_type     full
_refine_ls_R_factor_all     0.0433
_refine_ls_R_factor_gt     0.0335
_refine_ls_wR_factor_gt     0.0817
_refine_ls_wR_factor_ref     0.0879
_refine_ls_goodness_of_fit_ref     0.999
_refine_ls_restrained_S_all     0.999
_refine_ls_number_reflns     3953
_refine_ls_number_parameters     310
_refine_ls_number_restraints     0
_refine_ls_hydrogen_treatment     mixed
_refine_ls_weighting_scheme     calc
_refine_ls_weighting_details
                  'calc w=1/[\s^2^(Fo^2^)+(0.051P)^2^] where P=(Fo^2^+2Fc^2^)/3'
_atom_sites_solution_hydrogens     geom
_atom_sites_solution_primary     direct
_atom_sites_solution_secondary     difmap
_refine_ls_shift/su_max     0.000
_refine_ls_shift/su_mean     0.000
_refine_diff_density_max     0.208
_refine_diff_density_min     -0.304
_refine_ls_extinction_method     none
_refine_ls_extinction_coef     ?
_refine_ls_abs_structure_details     'Flack (1983), 1694 Friedel pairs'
_refine_ls_abs_structure_Flack     0.042(16)
loop_
    _atom_type_symbol
    _atom_type_description
    _atom_type_scat_dispersion_real
    _atom_type_scat_dispersion_imag
    _atom_type_scat_source
    'C' 'C' 0.0033 0.0016
                         'International Tables Vol C Tables 4.2.6.8 and 6.1.1.4'
    'H' 'H' 0.0000 0.0000
                         'International Tables Vol C Tables 4.2.6.8 and 6.1.1.4'
    'N' 'N' 0.0061 0.0033
                         'International Tables Vol C Tables 4.2.6.8 and 6.1.1.4'
    'O' 'O' 0.0106 0.0060
                         'International Tables Vol C Tables 4.2.6.8 and 6.1.1.4'
    'Ni' 'Ni' 0.3393 1.1124
                         'International Tables Vol C Tables 4.2.6.8 and 6.1.1.4'
_computing_data_collection     'APEX2 (Bruker, 2004)'
_computing_cell_refinement     'SAINT-Plus (Bruker, 2001)'
_computing_data_reduction     'SAINT-Plus (Bruker, 2001)'
_computing_structure_solution     'SHELXS97 (Sheldrick, 2008)'
_computing_structure_refinement     'SHELXL97 (Sheldrick, 2008)'
_computing_molecular_graphics     'SHELXTL (Sheldrick, 2008)'
_computing_publication_material     'SHELXTL (Sheldrick, 2008)'
loop_
    _atom_site_type_symbol
    _atom_site_label
    _atom_site_fract_x
    _atom_site_fract_y
    _atom_site_fract_z
    _atom_site_U_iso_or_equiv
    _atom_site_adp_type
    _atom_site_calc_flag
    _atom_site_refinement_flags
    _atom_site_occupancy
    _atom_site_disorder_assembly
    _atom_site_disorder_group
    Ni Ni1 0.24756(4) 0.69154(3) 0.898676(19) 0.03527(12) Uani d . 1 . .
    C C1 0.5625(3) 1.0010(3) 1.06148(16) 0.0367(7) Uani d . 1 . .
    C C2 0.4305(3) 1.0354(3) 1.03948(16) 0.0377(8) Uani d . 1 . .
    C C3 0.4167(4) 1.1232(3) 0.98610(18) 0.0525(9) Uani d . 1 . .
    H H3 0.4864 1.1582 0.9661 0.063 Uiso calc R 1 . .
    C C4 0.3031(5) 1.1602(4) 0.9617(2) 0.0673(14) Uani d . 1 . .
    H H4 0.2977 1.2188 0.9255 0.081 Uiso calc R 1 . .
    C C5 0.1971(4) 1.1108(4) 0.9905(2) 0.0616(12) Uani d . 1 . .
    H H5 0.1208 1.1353 0.9735 0.074 Uiso calc R 1 . .
    C C6 0.2059(3) 1.0243(3) 1.04525(19) 0.0515(10) Uani d . 1 . .
    H H6 0.1351 0.9918 1.0656 0.062 Uiso calc R 1 . .
    C C7 0.3233(3) 0.9853(3) 1.07010(16) 0.0386(8) Uani d . 1 . .
    C C8 0.3257(3) 0.9030(3) 1.13631(16) 0.0360(7) Uani d . 1 . .
    C C9 0.3102(3) 0.9525(3) 1.20745(18) 0.0492(9) Uani d . 1 . .
    H H9 0.2988 1.0345 1.2110 0.059 Uiso calc R 1 . .
    C C10 0.3108(4) 0.8874(4) 1.27158(19) 0.0552(10) Uani d . 1 . .
    H H10 0.2954 0.9239 1.3167 0.066 Uiso calc R 1 . .
    C C11 0.3343(4) 0.7687(4) 1.26763(18) 0.0553(10) Uani d . 1 . .
    H H11 0.3383 0.7222 1.3101 0.066 Uiso calc R 1 . .
    C C12 0.3524(3) 0.7181(3) 1.19772(17) 0.0469(8) Uani d . 1 . .
    H H12 0.3706 0.6372 1.1950 0.056 Uiso calc R 1 . .
    C C13 0.3445(3) 0.7820(3) 1.13252(16) 0.0356(7) Uani d . 1 . .
    C C14 0.3500(3) 0.7168(3) 1.05824(16) 0.0342(7) Uani d . 1 . .
    C C15 0.4937(3) 0.8346(3) 0.8927(2) 0.0509(9) Uani d . 1 . .
    H H15 0.4958 0.8224 0.9435 0.061 Uiso calc R 1 . .
    C C16 0.5799(3) 0.9085(3) 0.8606(2) 0.0608(10) Uani d . 1 . .
    H H16 0.6392 0.9457 0.8894 0.073 Uiso calc R 1 . .
    C C17 0.5771(4) 0.9267(4) 0.7847(3) 0.0678(12) Uani d . 1 . .
    H H17 0.6337 0.9772 0.7625 0.081 Uiso calc R 1 . .
    C C18 0.4900(4) 0.8695(4) 0.7424(2) 0.0596(10) Uani d . 1 . .
    H H18 0.4877 0.8802 0.6915 0.071 Uiso calc R 1 . .
    C C19 0.4047(3) 0.7949(3) 0.77769(18) 0.0401(7) Uani d . 1 . .
    C C20 0.3066(3) 0.7286(3) 0.73743(17) 0.0383(8) Uani d . 1 . .
    C C21 0.3005(4) 0.7230(3) 0.65934(18) 0.0527(10) Uani d . 1 . .
    H H21 0.3595 0.7609 0.6306 0.063 Uiso calc R 1 . .
    C C22 0.2058(4) 0.6605(3) 0.6264(2) 0.0587(11) Uani d . 1 . .
    H H22 0.2007 0.6555 0.5753 0.070 Uiso calc R 1 . .
    C C23 0.1192(4) 0.6058(3) 0.66986(18) 0.0525(10) Uani d . 1 . .
    H H23 0.0547 0.5638 0.6486 0.063 Uiso calc R 1 . .
    C C24 0.1297(3) 0.6143(3) 0.74713(18) 0.0451(8) Uani d . 1 . .
    H H24 0.0705 0.5780 0.7764 0.054 Uiso calc R 1 . .
    N N1 0.4065(2) 0.7797(2) 0.85219(14) 0.0402(7) Uani d . 1 . .
    N N2 0.2231(2) 0.6733(2) 0.78055(13) 0.0363(6) Uani d . 1 . .
    O O1 0.28142(19) 0.75413(19) 1.00612(11) 0.0407(6) Uani d . 1 . .
    O O2 0.4185(2) 0.6272(2) 1.05422(12) 0.0451(6) Uani d . 1 . .
    O O3 0.58196(19) 0.89368(18) 1.07528(12) 0.0385(5) Uani d . 1 . .
    O O4 0.6422(2) 1.0789(2) 1.06222(17) 0.0670(8) Uani d . 1 . .
    O O5 0.1519(2) 0.85857(18) 0.89069(12) 0.0394(5) Uani d D 1 . .
    H H1W 0.187(2) 0.895(3) 0.9264(15) 0.047 Uiso d D 1 . .
    H H2W 0.0764(16) 0.858(3) 0.9025(17) 0.047 Uiso d D 1 . .
    O O6 0.3552(2) 0.5345(2) 0.91659(13) 0.0466(6) Uani d D 1 . .
    H H3W 0.302(3) 0.484(3) 0.9225(18) 0.056 Uiso d D 1 . .
    H H4W 0.385(3) 0.557(3) 0.9558(13) 0.056 Uiso d D 1 . .
loop_
    _atom_site_aniso_label
    _atom_site_aniso_U_11
    _atom_site_aniso_U_22
    _atom_site_aniso_U_33
    _atom_site_aniso_U_12
    _atom_site_aniso_U_13
    _atom_site_aniso_U_23
    Ni1 0.0390(2) 0.0344(2) 0.0325(2) -0.0010(2) 0.0015(2) -0.00163(16)
    C1 0.047(2) 0.0325(18) 0.0310(16) 0.0033(16) 0.0056(14) 0.0009(14)
    C2 0.058(2) 0.0275(16) 0.0275(15) 0.0093(16) -0.0028(15) -0.0034(13)
    C3 0.080(3) 0.0377(19) 0.0401(19) 0.006(2) -0.0049(19) 0.0003(17)
    C4 0.114(4) 0.042(2) 0.045(2) 0.026(2) -0.033(2) -0.0035(18)
    C5 0.080(3) 0.049(2) 0.056(2) 0.034(2) -0.032(2) -0.015(2)
    C6 0.054(2) 0.052(2) 0.048(2) 0.0185(18) -0.0131(16) -0.0215(18)
    C7 0.049(2) 0.0350(18) 0.0319(16) 0.0132(15) -0.0035(15) -0.0093(14)
    C8 0.0320(17) 0.0416(18) 0.0343(16) 0.0010(14) 0.0026(14) -0.0022(14)
    C9 0.056(2) 0.046(2) 0.045(2) 0.0093(17) 0.0060(17) -0.0082(17)
    C10 0.065(2) 0.068(3) 0.0335(18) -0.004(2) 0.0110(17) -0.0084(18)
    C11 0.071(3) 0.065(3) 0.0296(17) -0.011(2) 0.0051(18) 0.0021(17)
    C12 0.059(2) 0.0417(19) 0.0402(18) -0.0088(17) -0.0019(17) 0.0041(16)
    C13 0.0349(17) 0.0436(19) 0.0283(15) -0.0034(15) 0.0040(13) -0.0020(14)
    C14 0.0370(17) 0.0334(18) 0.0321(16) -0.0062(15) 0.0009(14) -0.0021(14)
    C15 0.0413(19) 0.054(2) 0.057(2) -0.0117(16) 0.0082(18) -0.0048(19)
    C16 0.043(2) 0.053(2) 0.087(3) -0.0107(19) 0.007(2) -0.002(2)
    C17 0.048(2) 0.054(2) 0.102(3) -0.013(2) 0.015(2) 0.019(2)
    C18 0.061(2) 0.056(2) 0.062(2) -0.002(2) 0.016(2) 0.018(2)
    C19 0.0407(17) 0.0313(17) 0.0482(19) 0.0054(15) 0.0106(15) 0.0042(15)
    C20 0.0513(19) 0.0280(16) 0.0356(17) 0.0079(15) 0.0065(15) 0.0024(14)
    C21 0.078(3) 0.043(2) 0.0376(18) 0.0082(19) 0.0099(18) 0.0045(16)
    C22 0.096(3) 0.050(2) 0.0305(17) 0.018(2) -0.0062(19) 0.0007(17)
    C23 0.072(3) 0.041(2) 0.044(2) 0.0062(19) -0.0159(18) -0.0114(18)
    C24 0.053(2) 0.042(2) 0.0401(19) -0.0008(17) -0.0012(16) -0.0061(16)
    N1 0.0388(15) 0.0395(15) 0.0423(16) -0.0044(13) 0.0074(12) -0.0037(13)
    N2 0.0432(16) 0.0361(14) 0.0295(12) 0.0032(12) 0.0015(11) -0.0020(11)
    O1 0.0520(14) 0.0380(12) 0.0322(11) 0.0053(10) -0.0061(10) -0.0038(9)
    O2 0.0518(14) 0.0400(13) 0.0436(13) 0.0029(12) -0.0086(11) -0.0076(11)
    O3 0.0403(12) 0.0297(12) 0.0456(12) 0.0018(10) -0.0019(10) 0.0082(10)
    O4 0.0539(15) 0.0333(14) 0.114(2) -0.0040(13) 0.0030(16) 0.0071(15)
    O5 0.0418(12) 0.0328(12) 0.0436(13) 0.0019(10) 0.0014(11) -0.0006(10)
    O6 0.0465(15) 0.0415(14) 0.0519(15) 0.0074(11) -0.0036(12) -0.0072(12)
_geom_special_details
;
All e.s.d.'s (except the e.s.d. in the dihedral angle between two l.s. planes)
are estimated using the full covariance matrix. The cell e.s.d.'s are taken
into account individually in the estimation of e.s.d.'s in distances, angles
and torsion angles; correlations between e.s.d.'s in cell parameters are only
used when they are defined by crystal symmetry. An approximate (isotropic)
treatment of cell e.s.d.'s is used for estimating e.s.d.'s involving l.s.
planes.
;
loop_
    _geom_bond_atom_site_label_1
    _geom_bond_atom_site_label_2
    _geom_bond_site_symmetry_2
    _geom_bond_distance
    _geom_bond_publ_flag
    Ni1 O3 4_467 2.098(2) ?
    Ni1 O1 . 2.103(2) ?
    Ni1 O6 . 2.142(2) ?
    Ni1 O5 . 2.149(2) ?
    Ni1 N1 . 2.166(3) ?
    Ni1 N2 . 2.168(2) ?
    C1 O4 . 1.233(4) ?
    C1 O3 . 1.247(4) ?
    C1 C2 . 1.543(5) ?
    C2 C3 . 1.388(5) ?
    C2 C7 . 1.412(5) ?
    C3 C4 . 1.380(6) ?
    C3 H3 . 0.930 ?
    C4 C5 . 1.385(6) ?
    C4 H4 . 0.930 ?
    C5 C6 . 1.391(5) ?
    C5 H5 . 0.930 ?
    C6 C7 . 1.427(4) ?
    C6 H6 . 0.930 ?
    C7 C8 . 1.514(4) ?
    C8 C13 . 1.374(5) ?
    C8 C9 . 1.414(4) ?
    C9 C10 . 1.373(5) ?
    C9 H9 . 0.930 ?
    C10 C11 . 1.358(6) ?
    C10 H10 . 0.930 ?
    C11 C12 . 1.402(5) ?
    C11 H11 . 0.930 ?
    C12 C13 . 1.385(4) ?
    C12 H12 . 0.930 ?
    C13 C14 . 1.533(4) ?
    C14 O2 . 1.255(4) ?
    C14 O1 . 1.276(3) ?
    C15 N1 . 1.351(4) ?
    C15 C16 . 1.383(5) ?
    C15 H15 . 0.930 ?
    C16 C17 . 1.391(6) ?
    C16 H16 . 0.930 ?
    C17 C18 . 1.379(6) ?
    C17 H17 . 0.930 ?
    C18 C19 . 1.406(5) ?
    C18 H18 . 0.930 ?
    C19 N1 . 1.361(4) ?
    C19 C20 . 1.493(5) ?
    C20 N2 . 1.352(4) ?
    C20 C21 . 1.419(4) ?
    C21 C22 . 1.385(6) ?
    C21 H21 . 0.930 ?
    C22 C23 . 1.374(5) ?
    C22 H22 . 0.930 ?
    C23 C24 . 1.409(5) ?
    C23 H23 . 0.930 ?
    C24 N2 . 1.357(4) ?
    C24 H24 . 0.930 ?
    O3 Ni1 4_567 2.098(2) ?
    O5 H1W . 0.86(2) ?
    O5 H2W . 0.85(2) ?
    O6 H3W . 0.81(2) ?
    O6 H4W . 0.82(2) ?
loop_
    _geom_angle_atom_site_label_1
    _geom_angle_atom_site_label_2
    _geom_angle_atom_site_label_3
    _geom_angle_site_symmetry_1
    _geom_angle_site_symmetry_3
    _geom_angle
    _geom_angle_publ_flag
    O3 Ni1 O1 4_467 . 95.44(8) ?
    O3 Ni1 O6 4_467 . 93.63(9) ?
    O1 Ni1 O6 . . 92.16(9) ?
    O3 Ni1 O5 4_467 . 89.65(8) ?
    O1 Ni1 O5 . . 81.77(8) ?
    O6 Ni1 O5 . . 173.36(9) ?
    O3 Ni1 N1 4_467 . 169.97(9) ?
    O1 Ni1 N1 . . 93.86(9) ?
    O6 Ni1 N1 . . 89.75(10) ?
    O5 Ni1 N1 . . 87.97(9) ?
    O3 Ni1 N2 4_467 . 94.20(9) ?
    O1 Ni1 N2 . . 165.48(9) ?
    O6 Ni1 N2 . . 98.04(9) ?
    O5 Ni1 N2 . . 87.46(9) ?
    N1 Ni1 N2 . . 75.96(10) ?
    O4 C1 O3 . . 124.2(3) ?
    O4 C1 C2 . . 118.9(3) ?
    O3 C1 C2 . . 116.9(3) ?
    C3 C2 C7 . . 117.8(3) ?
    C3 C2 C1 . . 117.3(3) ?
    C7 C2 C1 . . 124.9(3) ?
    C4 C3 C2 . . 122.3(4) ?
    C4 C3 H3 . . 118.8 ?
    C2 C3 H3 . . 118.8 ?
    C5 C4 C3 . . 120.5(3) ?
    C5 C4 H4 . . 119.7 ?
    C3 C4 H4 . . 119.7 ?
    C4 C5 C6 . . 119.4(3) ?
    C4 C5 H5 . . 120.3 ?
    C6 C5 H5 . . 120.3 ?
    C5 C6 C7 . . 120.0(4) ?
    C5 C6 H6 . . 120.0 ?
    C7 C6 H6 . . 120.0 ?
    C2 C7 C6 . . 119.8(3) ?
    C2 C7 C8 . . 122.7(3) ?
    C6 C7 C8 . . 116.9(3) ?
    C13 C8 C9 . . 116.8(3) ?
    C13 C8 C7 . . 124.4(3) ?
    C9 C8 C7 . . 118.8(3) ?
    C10 C9 C8 . . 124.3(3) ?
    C10 C9 H9 . . 117.9 ?
    C8 C9 H9 . . 117.8 ?
    C11 C10 C9 . . 118.5(3) ?
    C11 C10 H10 . . 120.7 ?
    C9 C10 H10 . . 120.8 ?
    C10 C11 C12 . . 118.1(3) ?
    C10 C11 H11 . . 121.0 ?
    C12 C11 H11 . . 120.9 ?
    C13 C12 C11 . . 123.6(3) ?
    C13 C12 H12 . . 118.2 ?
    C11 C12 H12 . . 118.2 ?
    C8 C13 C12 . . 118.5(3) ?
    C8 C13 C14 . . 121.3(3) ?
    C12 C13 C14 . . 120.1(3) ?
    O2 C14 O1 . . 124.7(3) ?
    O2 C14 C13 . . 117.1(3) ?
    O1 C14 C13 . . 118.1(3) ?
    N1 C15 C16 . . 121.5(4) ?
    N1 C15 H15 . . 119.2 ?
    C16 C15 H15 . . 119.2 ?
    C15 C16 C17 . . 119.3(4) ?
    C15 C16 H16 . . 120.3 ?
    C17 C16 H16 . . 120.4 ?
    C18 C17 C16 . . 119.8(4) ?
    C18 C17 H17 . . 120.1 ?
    C16 C17 H17 . . 120.1 ?
    C17 C18 C19 . . 118.7(4) ?
    C17 C18 H18 . . 120.7 ?
    C19 C18 H18 . . 120.7 ?
    N1 C19 C18 . . 121.1(3) ?
    N1 C19 C20 . . 115.7(3) ?
    C18 C19 C20 . . 123.2(3) ?
    N2 C20 C21 . . 121.7(3) ?
    N2 C20 C19 . . 115.4(3) ?
    C21 C20 C19 . . 122.9(3) ?
    C22 C21 C20 . . 119.2(4) ?
    C22 C21 H21 . . 120.4 ?
    C20 C21 H21 . . 120.4 ?
    C23 C22 C21 . . 119.5(3) ?
    C23 C22 H22 . . 120.3 ?
    C21 C22 H22 . . 120.3 ?
    C22 C23 C24 . . 119.0(3) ?
    C22 C23 H23 . . 120.5 ?
    C24 C23 H23 . . 120.5 ?
    N2 C24 C23 . . 122.5(3) ?
    N2 C24 H24 . . 118.7 ?
    C23 C24 H24 . . 118.7 ?
    C15 N1 C19 . . 119.5(3) ?
    C15 N1 Ni1 . . 124.1(2) ?
    C19 N1 Ni1 . . 115.6(2) ?
    C20 N2 C24 . . 118.1(3) ?
    C20 N2 Ni1 . . 116.4(2) ?
    C24 N2 Ni1 . . 125.4(2) ?
    C14 O1 Ni1 . . 132.81(19) ?
    C1 O3 Ni1 . 4_567 129.1(2) ?
    Ni1 O5 H1W . . 99(2) ?
    Ni1 O5 H2W . . 117(2) ?
    H1W O5 H2W . . 104(2) ?
    Ni1 O6 H3W . . 102(3) ?
    Ni1 O6 H4W . . 95(3) ?
    H3W O6 H4W . . 112(3) ?
loop_
    _geom_hbond_atom_site_label_D
    _geom_hbond_atom_site_label_H
    _geom_hbond_atom_site_label_A
    _geom_hbond_site_symmetry_A
    _geom_hbond_distance_DH
    _geom_hbond_distance_HA
    _geom_hbond_distance_DA
    _geom_hbond_angle_DHA
    O5 H1W Cg1 . 0.86(2) 2.91 3.741(3) 163
    O5 H2W O2 4_467 0.85(2) 1.90(2) 2.740(3) 169(3)
    O6 H3W O4 4_467 0.81(2) 1.91(2) 2.676(4) 158(4)
    O6 H4W O2 . 0.82(2) 1.98(2) 2.790(3) 167(4)
data_global
_journal_date_recd_electronic     2008-10-28
_journal_date_accepted     2008-11-09
_journal_name_full     'Acta Crystallographica, Section E'
_journal_year     2008
_journal_volume     64
_journal_issue     12
_journal_page_first     m1547
_journal_page_last     m1547
_journal_paper_category     QM
_journal_coeditor_code     BI2317
_publ_contact_author_name     'Professor Zhe An'
_publ_contact_author_address
;
School of Chemistry and Life Science,
Maoming University,
Maoming 525000,
People's Republic of China
;
_publ_contact_author_email     anz_md@163.com
_publ_contact_author_fax     '086 668 2923376'
_publ_contact_author_phone     '086 668 2923376'
_publ_section_title
;\
<i>catena</i>-Poly[[diaqua(2,2'-bipyridine-\k^2^<i>N</i>,<i>N</i>')nickel(II)]-\
\m-biphenyl-2,2'-dicarboxylato-\k^2^<i>O</i>:<i>O</i>']
;
loop_
    _publ_author_name
    _publ_author_address
    'Zhe An'
;
School of Chemistry and Life Science
Maoming University
Maoming 525000
People's Republic of China
;
    'Xian-Chun Niu'
;
School of Chemical and Environmental Engineering
Maoming University
Maoming 525000
People's Republic of China
;
