# Supplementary material for: catena-Poly[[diaqua­(2,2′-bipyridine-κ2 N,N′)nickel(II)]-μ-biphenyl-2,2′-dicarboxyl­ato-κ2 O:O′]
Source: Acta Crystallogr Sect E Struct Rep Online. 2008 Nov 13;64(Pt 12):m1547. doi: 10.1107/S1600536808036866 (PMC2959859; doi:10.1107/S1600536808036866)
Supplement: Supplementary file 2 [file e-64-m1547-Isup2.hkl]

# 
# h,k,l, Fc-squared, Fo-squared, sigma(Fo-squared) and status flag 
# 
data_I
_shelx_title ' z in P2(1)2(1)2(1)' 
_shelx_refln_list_code          4 
_shelx_F_calc_maximum      209.91 
_exptl_crystal_F_000      1016.00 
_reflns_d_resolution_high  0.8378 
 
loop_ 
 _symmetry_equiv_pos_as_xyz 
 'x, y, z' 
 '-x+1/2, -y, z+1/2' 
 '-x, y+1/2, -z+1/2' 
 'x+1/2, -y+1/2, -z' 
 
_cell_length_a    10.9087 
_cell_length_b    11.2138 
_cell_length_c    18.1286 
_cell_angle_alpha  90.000 
_cell_angle_beta   90.000 
_cell_angle_gamma  90.000 
 
_shelx_F_squared_multiplier     1.000 
 
loop_ 
 _refln_index_h 
 _refln_index_k 
 _refln_index_l 
 _refln_F_squared_calc 
 _refln_F_squared_meas 
 _refln_F_squared_sigma 
 _refln_observed_status 
   2   0   0    44062.74    44084.20   1406.39 o 
   4   0   0     1072.73     1334.61     39.64 o 
   6   0   0     1488.22     1407.09     58.30 o 
   8   0   0      198.47      163.25     17.44 o 
  10   0   0      386.30      420.18     30.13 o 
  12   0   0     1192.61     1199.72     75.87 o 
   1   1   0      796.48      831.90     18.08 o 
   2   1   0     9628.44    11144.44    206.34 o 
   3   1   0     5106.69     5632.18    109.05 o 
   4   1   0     3870.58     4077.02     83.23 o 
   5   1   0     1284.45     1223.51     32.95 o 
   6   1   0        5.13        0.52      3.34 o 
   7   1   0     3728.58     3746.58     57.57 o 
   8   1   0      273.21      290.13     16.76 o 
   9   1   0      625.36      602.47     23.33 o 
  10   1   0       66.07       57.55     10.83 o 
  11   1   0      315.02      330.08     30.99 o 
  12   1   0       83.21      122.61     33.57 o 
   0   2   0    13234.02    13309.90    429.66 o 
   1   2   0     5797.46     6105.30    115.09 o 
   2   2   0    16560.39    17120.84    267.78 o 
   3   2   0        2.58        1.66      2.72 o 
   4   2   0     6432.73     6435.60    126.47 o 
   5   2   0     1431.05     1520.13     38.99 o 
   6   2   0     1184.78     1080.24     32.45 o 
   7   2   0      912.77      890.03     25.89 o 
   8   2   0     2326.00     2289.64     45.43 o 
   9   2   0      433.37      427.79     17.89 o 
  10   2   0      207.34      215.67     20.69 o 
  11   2   0      183.43      185.95     25.46 o 
  12   2   0      228.66      257.91     23.42 o 
   1   3   0    10724.74    11245.69    260.70 o 
   2   3   0    11233.92    11822.42    220.97 o 
   3   3   0    12936.68    12637.44    236.93 o 
   4   3   0     1836.47     1994.57     38.96 o 
   5   3   0     5678.95     5632.95     87.20 o 
   6   3   0      124.55      164.69     10.97 o 
   7   3   0     2553.40     2515.29     56.46 o 
   8   3   0      322.31      337.49     17.30 o 
   9   3   0      315.81      311.11     16.06 o 
  10   3   0       86.12       80.88     14.40 o 
  11   3   0      207.98      250.32     22.56 o 
  12   3   0       28.08       18.31     12.96 o 
   0   4   0      635.57      672.37     23.93 o 
   1   4   0        1.66       -2.39      2.39 o 
   2   4   0     4255.34     4689.65     93.77 o 
   3   4   0      610.02      656.42     20.98 o 
   4   4   0      194.75      198.30     11.91 o 
   5   4   0       59.54       74.29      6.54 o 
   6   4   0      119.78      146.39      9.16 o 
   7   4   0      120.89      113.81      9.94 o 
   8   4   0       33.54       30.00      6.91 o 
   9   4   0      321.58      327.41     15.73 o 
  10   4   0      130.91      107.26     15.97 o 
  11   4   0       89.88       90.46     17.11 o 
  12   4   0        8.98        5.37     12.93 o 
   1   5   0     4259.05     3908.55     70.86 o 
   2   5   0     9255.44    10019.28    167.55 o 
   3   5   0    19520.64    19341.83    314.54 o 
   4   5   0     8509.80     9196.74    156.49 o 
   5   5   0     2345.97     2293.83     48.86 o 
   6   5   0        0.20        1.99      5.19 o 
   7   5   0      114.88      122.26     11.50 o 
   8   5   0       17.76       20.37      7.64 o 
   9   5   0     1591.49     1709.78     59.22 o 
  10   5   0       38.81       23.32     12.20 o 
  11   5   0      280.84      324.25     25.90 o 
  12   5   0       31.93       12.08     13.01 o 
   0   6   0       17.96        1.27      5.36 o 
   1   6   0       62.03       70.64      7.29 o 
   2   6   0      819.63      722.14     20.62 o 
   3   6   0       61.30       69.10      7.99 o 
   4   6   0     4718.58     5099.53    109.94 o 
   5   6   0       84.57       80.72      9.20 o 
   6   6   0      345.14      376.57     17.79 o 
   7   6   0      445.36      459.70     20.58 o 
   8   6   0      561.55      566.11     23.08 o 
   9   6   0       16.05       11.60     10.56 o 
  10   6   0      187.08      220.01     22.33 o 
  11   6   0       17.00       13.31     13.01 o 
   1   7   0     2923.69     2782.31     72.61 o 
   2   7   0        0.19        2.54      4.65 o 
   3   7   0     1008.79      995.72     26.80 o 
   4   7   0     1068.87     1048.59     38.19 o 
   5   7   0       18.42       14.91      7.82 o 
   6   7   0      977.32      968.76     30.13 o 
   7   7   0       44.85       45.22      9.76 o 
   8   7   0       12.67       14.35     10.87 o 
   9   7   0      487.17      428.43     28.45 o 
  10   7   0        5.13       18.61     12.66 o 
  11   7   0       93.92       69.85     17.99 o 
   0   8   0       15.28        5.78      8.02 o 
   1   8   0      912.33      945.98     27.37 o 
   2   8   0     1879.75     1880.65     43.44 o 
   3   8   0       48.06       50.86     10.20 o 
   4   8   0     2297.29     2186.03     59.41 o 
   5   8   0     1288.14     1241.28     41.65 o 
   6   8   0     1063.92     1044.50     38.27 o 
   7   8   0       43.52       38.25     11.75 o 
   8   8   0     1116.64     1317.32     48.49 o 
   9   8   0       46.09       50.37     15.16 o 
  10   8   0      373.52      421.46     30.81 o 
   1   9   0       67.66       74.84     10.05 o 
   2   9   0        0.19        0.46      5.79 o 
   3   9   0      453.87      390.80     22.94 o 
   4   9   0        8.91        2.90      8.80 o 
   5   9   0        4.34       -1.76      8.91 o 
   6   9   0      315.45      295.65     22.35 o 
   7   9   0        6.61        3.40     12.72 o 
   8   9   0      163.02      135.30     25.39 o 
   9   9   0        3.29       10.27     17.01 o 
   0  10   0     1530.66     1441.95     55.92 o 
   1  10   0       57.16       47.20      9.45 o 
   2  10   0      307.97      290.13     21.45 o 
   3  10   0        7.76       -6.84      8.66 o 
   4  10   0       27.59       33.04     11.57 o 
   5  10   0        3.02        8.43     10.33 o 
   6  10   0      780.75      795.08     47.65 o 
   7  10   0       66.15       47.31     18.28 o 
   8  10   0      162.98      181.64     29.68 o 
   1  11   0      879.38      875.15     36.46 o 
   2  11   0       91.88       79.63     15.12 o 
   3  11   0       64.79       78.52     15.08 o 
   4  11   0      196.09      177.48     19.95 o 
   5  11   0      909.61      933.54     40.62 o 
   6  11   0       33.48       23.83     17.26 o 
   7  11   0      497.62      497.65     43.53 o 
   0  12   0      274.59      232.97     43.76 o 
   1  12   0      122.12      114.29     23.08 o 
   2  12   0        0.57       -6.26     11.45 o 
   3  12   0      365.33      344.56     27.20 o 
   4  12   0       47.37       29.75     14.39 o 
   5  12   0       61.07       71.84     22.63 o 
   1  13   0      182.53      200.67     22.84 o 
   2  13   0       76.38       47.57     15.97 o 
   3  13   0      234.18      289.89     27.02 o 
   1   0   1      652.10      772.61     27.82 o 
   2   0   1     3821.62     4041.11     77.98 o 
   3   0   1    20403.50    21900.87    344.82 o 
   4   0   1      149.79      159.78      6.77 o 
   5   0   1      603.62      620.33     15.38 o 
   6   0   1        8.43        8.64      3.87 o 
   7   0   1      128.54      134.47      9.02 o 
   8   0   1       18.47       17.16      6.71 o 
   9   0   1      261.25      229.84     17.01 o 
  10   0   1       25.16       10.53      8.39 o 
  11   0   1      259.91      307.71     22.65 o 
  12   0   1       18.44       13.90     24.47 o 
  13   0   1       13.19       18.74     23.63 o 
 -12   1   1      620.95      634.67     57.71 o 
 -11   1   1       47.29       32.63     10.07 o 
 -10   1   1      900.09      822.51     29.57 o 
  -9   1   1      241.94      242.18     24.73 o 
  -8   1   1     1469.37     1455.49     32.67 o 
  -7   1   1     2842.02     2707.70     48.94 o 
  -6   1   1     2953.55     2701.48     46.88 o 
  -5   1   1     5193.79     5137.71     90.97 o 
  -4   1   1     3139.79     3034.31     53.27 o 
  -3   1   1     3224.41     3123.63     56.65 o 
  -2   1   1     2526.36     2453.62     49.12 o 
  -1   1   1    11412.96    11568.18    263.37 o 
   0   1   1    26181.09    26510.79    600.06 o 
   1   1   1    10844.99    11518.81    209.71 o 
   2   1   1     2308.35     2286.80     47.96 o 
   3   1   1     3536.75     3405.88     66.33 o 
   4   1   1     2649.44     2702.11     61.29 o 
   5   1   1     5346.25     5275.65     90.43 o 
   6   1   1     2821.64     2585.32     45.76 o 
   7   1   1     2732.42     2639.48     54.97 o 
   8   1   1     1546.96     1489.89     37.34 o 
   9   1   1      294.07      277.52     16.39 o 
  10   1   1     1005.60      975.94     31.92 o 
  11   1   1       81.70       79.71     14.65 o 
  12   1   1      625.19      637.49    141.41 o 
 -12   2   1       14.42       22.44     22.13 o 
 -11   2   1      534.37      602.80     39.70 o 
 -10   2   1       99.15      111.15     13.36 o 
  -9   2   1       23.05       10.76      6.82 o 
  -8   2   1      140.02      151.63     10.81 o 
  -7   2   1     2085.39     1952.60     44.51 o 
  -6   2   1      349.53      338.85     20.73 o 
  -5   2   1     6966.48     7211.96    123.64 o 
  -4   2   1     1157.35     1159.32     26.06 o 
  -3   2   1      377.37      402.05      9.06 o 
  -2   2   1    22031.82    23214.87    364.19 o 
  -1   2   1     6602.22     6732.71    128.59 o 
   0   2   1     5077.45     5212.10    122.53 o 
   1   2   1     6797.22     6814.34    127.47 o 
   2   2   1    21724.60    22780.59    358.53 o 
   3   2   1      227.51      272.59     19.31 o 
   4   2   1     1148.84     1130.47     29.99 o 
   5   2   1     7015.63     7248.87    143.16 o 
   6   2   1      294.15      258.72     15.19 o 
   7   2   1     2242.15     2064.78     52.58 o 
   8   2   1       94.53       71.78     11.17 o 
   9   2   1       50.46       41.02      8.08 o 
  10   2   1       86.64      104.80     14.91 o 
  11   2   1      475.98      490.49     28.62 o 
  12   2   1        7.96        2.32     14.83 o 
 -12   3   1        0.31        7.05     16.17 o 
 -11   3   1        1.86        0.03     10.07 o 
 -10   3   1      231.68      261.91     21.37 o 
  -9   3   1      812.52      745.25     23.62 o 
  -8   3   1      871.10      858.15     27.62 o 
  -7   3   1      117.29      102.90     10.04 o 
  -6   3   1      185.36      184.53     11.56 o 
  -5   3   1     2269.97     2285.49     36.94 o 
  -4   3   1     1374.05     1319.00     27.29 o 
  -3   3   1     1144.01     1105.27     24.83 o 
  -2   3   1     7038.43     7520.83    126.20 o 
  -1   3   1     2622.33     2692.58     56.79 o 
   0   3   1     5252.34     5559.23    108.05 o 
   1   3   1     2661.86     2784.78     56.49 o 
   2   3   1     7341.47     7821.96    146.46 o 
   3   3   1     1198.89     1189.04     25.10 o 
   4   3   1     1316.24     1280.88     28.54 o 
   5   3   1     2238.06     2272.72     67.01 o 
   6   3   1      180.34      166.07     12.79 o 
   7   3   1      127.31      113.94     12.36 o 
   8   3   1      912.13      931.88     28.56 o 
   9   3   1      744.99      726.28     23.44 o 
  10   3   1      250.83      254.27     17.91 o 
  11   3   1        4.84        2.92     11.05 o 
  12   3   1        2.80       14.48     15.61 o 
 -12   4   1       96.38       74.11     22.44 o 
 -11   4   1      252.83      284.93     23.67 o 
 -10   4   1      344.50      368.24     24.58 o 
  -9   4   1     1187.31     1139.19     41.24 o 
  -8   4   1      220.26      232.84     12.53 o 
  -7   4   1      969.71      954.80     23.98 o 
  -6   4   1     1924.51     1858.19     36.34 o 
  -5   4   1     1066.05      965.92     24.78 o 
  -4   4   1     5796.11     5846.84    100.39 o 
  -3   4   1     9649.12     9766.20    166.64 o 
  -2   4   1     7543.10     7870.60    128.35 o 
  -1   4   1     3098.10     2926.79     64.00 o 
   0   4   1     1324.41     1262.97     31.16 o 
   1   4   1     3402.08     3128.77     63.79 o 
   2   4   1     7153.63     7425.25    127.03 o 
   3   4   1    10359.11    10504.28    193.56 o 
   4   4   1     5528.45     5564.00    115.88 o 
   5   4   1      942.45      856.53     23.55 o 
   6   4   1     2011.85     1961.93     41.92 o 
   7   4   1     1084.04     1049.75     44.40 o 
   8   4   1      271.19      252.76     13.43 o 
   9   4   1     1242.09     1279.77     31.67 o 
  10   4   1      343.11      382.71     18.25 o 
  11   4   1      251.50      278.82     33.49 o 
  12   4   1       73.23       72.82     21.82 o 
 -12   5   1       36.63       30.22     20.54 o 
 -11   5   1       62.91       61.90     15.56 o 
 -10   5   1       46.66       30.27     12.39 o 
  -9   5   1      197.57      187.36     18.84 o 
  -8   5   1      282.67      275.43     16.42 o 
  -7   5   1      156.52      143.64     11.95 o 
  -6   5   1      305.14      314.49     15.22 o 
  -5   5   1      286.38      287.79     13.90 o 
  -4   5   1      106.19      122.78     10.35 o 
  -3   5   1      218.73      219.91      9.75 o 
  -2   5   1      499.83      578.86     16.68 o 
  -1   5   1     2053.81     2265.70     52.05 o 
   0   5   1        4.36       13.79      4.68 o 
   1   5   1     2061.71     2228.56     51.05 o 
   2   5   1      480.91      579.78     19.35 o 
   3   5   1      197.22      193.93      9.85 o 
   4   5   1      125.10      117.24     10.65 o 
   5   5   1      323.34      366.60     22.48 o 
   6   5   1      284.09      305.47     17.84 o 
   7   5   1      180.44      176.16     11.42 o 
   8   5   1      258.04      289.63     14.51 o 
   9   5   1      190.34      208.36     13.95 o 
  10   5   1       56.84       55.15     14.16 o 
  11   5   1       54.96       46.93     13.59 o 
  12   5   1       38.93       50.55     20.86 o 
 -11   6   1      204.33      197.80     22.98 o 
 -10   6   1      205.48      205.03     21.40 o 
  -9   6   1     1370.24     1428.46     48.71 o 
  -8   6   1      138.75      133.75     16.24 o 
  -7   6   1      748.65      768.24     26.16 o 
  -6   6   1       45.18       42.80      7.84 o 
  -5   6   1       61.78       63.67      8.31 o 
  -4   6   1     2349.74     2329.19     58.08 o 
  -3   6   1     2525.50     2558.05     51.07 o 
  -2   6   1     2071.42     2114.80     44.12 o 
  -1   6   1     1438.16     1290.08     30.06 o 
   0   6   1      936.42      848.55     22.77 o 
   1   6   1     1388.49     1239.11     34.39 o 
   2   6   1     2170.99     2153.69     51.00 o 
   3   6   1     2480.90     2537.71     58.59 o 
   4   6   1     2361.45     2330.69     57.42 o 
   5   6   1       54.30       64.24     13.26 o 
   6   6   1       16.08        9.39      6.61 o 
   7   6   1      905.77      879.95     36.54 o 
   8   6   1      128.71      129.42     18.81 o 
   9   6   1     1373.40     1395.89     50.15 o 
  10   6   1      188.04      202.71     22.00 o 
  11   6   1      206.13      200.96     25.10 o 
 -11   7   1      143.01      158.99     21.64 o 
 -10   7   1      268.60      293.62     25.48 o 
  -9   7   1      136.69      137.96     18.61 o 
  -8   7   1      986.70      987.75     39.93 o 
  -7   7   1      249.82      265.67     24.88 o 
  -6   7   1      433.87      407.72     30.70 o 
  -5   7   1      641.82      636.79     26.02 o 
  -4   7   1      597.05      586.11     24.61 o 
  -3   7   1     1707.88     1736.53     40.23 o 
  -2   7   1     1245.12     1187.08     30.13 o 
  -1   7   1     1837.59     1879.72     42.17 o 
   0   7   1      451.22      377.13     16.40 o 
   1   7   1     1932.02     1945.23     42.51 o 
   2   7   1     1252.05     1180.60     30.23 o 
   3   7   1     1845.55     1893.14     41.37 o 
   4   7   1      654.41      654.17     26.49 o 
   5   7   1      621.83      557.85     21.90 o 
   6   7   1      594.94      552.93     22.12 o 
   7   7   1      260.04      288.26     17.88 o 
   8   7   1     1014.47     1016.27     33.54 o 
   9   7   1      144.61      162.51     19.98 o 
  10   7   1      256.82      297.23     26.03 o 
  11   7   1      137.28      112.16     20.16 o 
 -10   8   1       16.31       25.74     14.56 o 
  -9   8   1       45.07       41.82     14.32 o 
  -8   8   1       46.41       57.54     18.14 o 
  -7   8   1       14.83       14.93     22.22 o 
  -6   8   1       98.03       78.42     15.78 o 
  -5   8   1      420.34      396.83     22.80 o 
  -4   8   1      120.84      114.17     13.63 o 
  -3   8   1       77.53       92.73     12.04 o 
  -2   8   1       87.25       95.25      9.76 o 
  -1   8   1      258.95      265.06     14.31 o 
   0   8   1       62.31       63.12      8.43 o 
   1   8   1      229.64      232.96     13.69 o 
   2   8   1       82.57       96.10      9.79 o 
   3   8   1       64.31       71.17     10.87 o 
   4   8   1      123.62      133.58     19.64 o 
   5   8   1      450.64      450.84     24.19 o 
   6   8   1       90.71       88.40     13.80 o 
   7   8   1       18.00       10.00      8.67 o 
   8   8   1       40.05       39.93     13.35 o 
   9   8   1       51.29       37.04     14.46 o 
  10   8   1       15.68       16.30     13.80 o 
  -9   9   1       50.01       59.33     21.29 o 
  -8   9   1      119.04      120.91     46.09 o 
  -7   9   1      492.28      512.38     40.18 o 
  -6   9   1     1374.24     1371.55     69.48 o 
  -5   9   1      839.01      859.96     52.24 o 
  -4   9   1     1832.00     1937.04     57.30 o 
  -3   9   1      685.58      624.93     38.25 o 
  -2   9   1      639.08      640.21     22.90 o 
  -1   9   1      261.01      270.19     15.82 o 
   0   9   1      544.55      549.24     21.23 o 
   1   9   1      299.47      316.08     16.81 o 
   2   9   1      540.51      579.02     22.16 o 
   3   9   1      688.03      683.57     29.10 o 
   4   9   1     2042.61     2085.60     58.76 o 
   5   9   1      778.12      728.90     32.96 o 
   6   9   1     1498.44     1479.92     49.40 o 
   7   9   1      532.32      555.90     40.03 o 
   8   9   1      110.86      138.28     25.74 o 
   9   9   1       41.76       36.05     19.61 o 
  -8  10   1      227.80      225.69     32.36 o 
  -7  10   1       50.55       83.85     21.49 o 
  -6  10   1      441.89      455.56     74.95 o 
  -5  10   1       92.40      100.30     18.68 o 
  -4  10   1      251.83      230.14     20.45 o 
  -3  10   1      603.94      626.50     29.86 o 
  -2  10   1      104.74       97.76     14.37 o 
  -1  10   1       60.22       53.18      9.66 o 
   0  10   1       24.87       28.22      8.84 o 
   1  10   1       38.76       42.95     10.09 o 
   2  10   1      129.69       98.49     14.12 o 
   3  10   1      598.96      622.49     29.91 o 
   4  10   1      230.42      235.45     20.71 o 
   5  10   1       87.19       85.15     15.05 o 
   6  10   1      470.84      493.99     29.60 o 
   7  10   1       69.94       65.77     19.70 o 
   8  10   1      243.76      252.39     40.56 o 
  -7  11   1      227.34      226.38     32.76 o 
  -6  11   1       45.65       36.61     18.59 o 
  -5  11   1      114.67      138.92     70.27 o 
  -4  11   1      130.66      116.41     17.31 o 
  -3  11   1       94.14       80.51     15.56 o 
  -2  11   1      224.75      251.89     21.78 o 
  -1  11   1      290.60      280.62     30.67 o 
   0  11   1      401.92      422.27     21.91 o 
   1  11   1      252.65      247.71     21.61 o 
   2  11   1      257.51      271.26     22.51 o 
   3  11   1       66.59       60.20     13.83 o 
   4  11   1      181.05      190.82     20.63 o 
   5  11   1      123.54      121.56     18.13 o 
   6  11   1       65.31       70.77     22.35 o 
   7  11   1      245.76      227.18     32.55 o 
  -5  12   1      204.85      198.81     31.47 o 
  -4  12   1      190.63      191.07     29.94 o 
  -3  12   1      139.44      151.07     22.10 o 
  -2  12   1      317.69      334.82     30.40 o 
  -1  12   1      683.36      792.92     36.00 o 
   0  12   1      489.38      533.90     25.99 o 
   1  12   1      681.02      709.09     34.89 o 
   2  12   1      253.41      262.57     24.09 o 
   3  12   1      130.74      162.27     20.90 o 
   4  12   1      248.28      260.54     24.86 o 
   5  12   1      209.94      238.79     26.74 o 
  -3  13   1       37.63       16.38     17.18 o 
  -2  13   1       24.57       37.28     20.35 o 
  -1  13   1       14.04       13.53     12.52 o 
   0  13   1        1.48        2.34     15.06 o 
   1  13   1       13.17       -4.80     12.13 o 
   2  13   1       22.93       21.10     13.89 o 
   3  13   1       35.77       28.21     15.17 o 
   0   0   2     2851.23     3302.10    109.51 o 
   1   0   2     2672.88     2552.15     84.82 o 
   2   0   2      392.32      359.49     11.46 o 
   3   0   2     2886.96     2667.32     42.00 o 
   4   0   2      443.31      424.16     11.16 o 
   5   0   2     5148.70     4919.13     76.49 o 
   6   0   2     1463.33     1460.11     29.19 o 
   7   0   2     4672.61     4653.10     76.05 o 
   8   0   2       11.00        2.17      5.45 o 
   9   0   2     2201.78     2225.12     51.47 o 
  10   0   2      342.71      367.97     22.85 o 
  11   0   2      508.33      591.14     68.99 o 
  12   0   2       43.06       37.07     22.99 o 
 -12   1   2      148.29      131.45     24.08 o 
 -11   1   2      121.78      125.39     20.84 o 
 -10   1   2      511.78      506.93     23.17 o 
  -9   1   2      211.22      220.11     15.44 o 
  -8   1   2       96.43       98.35      9.03 o 
  -7   1   2        0.34       -3.93      3.93 o 
  -6   1   2       20.91       26.14      4.99 o 
  -5   1   2      698.31      811.70     20.69 o 
  -4   1   2      325.33      301.54     10.71 o 
  -3   1   2     4362.78     4744.31     79.29 o 
  -2   1   2     4922.31     5167.78    102.07 o 
  -1   1   2      386.12      431.24     14.09 o 
   0   1   2     3349.95     3651.76     85.90 o 
   1   1   2      368.40      392.36     11.11 o 
   2   1   2     5107.80     5351.61    100.66 o 
   3   1   2     4253.87     4565.23     91.83 o 
   4   1   2      349.55      321.40     20.34 o 
   5   1   2      654.91      757.68     19.62 o 
   6   1   2       33.11       28.16      4.65 o 
   7   1   2        1.58        1.15      5.32 o 
   8   1   2       67.40       69.64      9.41 o 
   9   1   2      235.02      220.73     15.06 o 
  10   1   2      463.55      471.95     35.55 o 
  11   1   2      120.58      122.55     22.82 o 
  12   1   2      123.37      130.17     27.99 o 
 -12   2   2        6.34      -17.19     17.19 o 
 -11   2   2      108.58      147.99     22.54 o 
 -10   2   2       45.23       38.01     10.26 o 
  -9   2   2       36.69       47.72      8.57 o 
  -8   2   2      874.63      904.16     24.45 o 
  -7   2   2     1779.66     1688.55     39.53 o 
  -6   2   2      566.48      539.85     21.43 o 
  -5   2   2     5945.88     5807.98     99.80 o 
  -4   2   2     5328.43     5702.26     96.68 o 
  -3   2   2     3846.11     3781.76     53.72 o 
  -2   2   2     3795.28     3802.13     63.37 o 
  -1   2   2    16177.41    16983.76    323.63 o 
   0   2   2     4946.72     5570.54    106.65 o 
   1   2   2    17591.25    17977.22    320.81 o 
   2   2   2     3575.92     3667.60     63.58 o 
   3   2   2     4266.75     4156.83     97.62 o 
   4   2   2     5132.36     5479.26    111.35 o 
   5   2   2     5788.85     5531.26    115.10 o 
   6   2   2      597.19      558.07     26.74 o 
   7   2   2     1784.52     1728.19     46.71 o 
   8   2   2      917.50      911.48     27.56 o 
   9   2   2       48.16       48.40     11.26 o 
  10   2   2       47.48       63.93     16.95 o 
  11   2   2      105.36       98.49     20.22 o 
  12   2   2        3.34        1.81     18.78 o 
 -12   3   2      153.59      167.31     34.87 o 
 -11   3   2      307.04      279.73     24.17 o 
 -10   3   2      666.26      702.43     27.44 o 
  -9   3   2        2.88        2.90      6.60 o 
  -8   3   2     1477.16     1455.95     37.57 o 
  -7   3   2      453.66      476.73     24.49 o 
  -6   3   2     4982.53     4924.80     88.85 o 
  -5   3   2      657.04      713.64     15.76 o 
  -4   3   2     7727.86     7648.31    112.87 o 
  -3   3   2     1350.48     1473.13     29.43 o 
  -2   3   2     7118.97     7324.56    148.52 o 
  -1   3   2      418.48      433.97     13.39 o 
   0   3   2     7202.10     8337.94    159.04 o 
   1   3   2      350.28      365.33     11.08 o 
   2   3   2     7990.00     8036.27    127.87 o 
   3   3   2     1207.31     1374.53     31.97 o 
   4   3   2     7791.70     7673.04    128.06 o 
   5   3   2      646.70      687.63     34.52 o 
   6   3   2     4683.17     4630.29    101.81 o 
   7   3   2      516.45      528.29     26.72 o 
   8   3   2     1426.58     1373.64     42.89 o 
   9   3   2        0.27        1.66      8.01 o 
  10   3   2      652.72      698.84     27.34 o 
  11   3   2      283.58      256.00     28.89 o 
  12   3   2      147.68      136.48     25.50 o 
 -12   4   2       26.96       30.82     25.70 o 
 -11   4   2        6.45      -11.14     12.64 o 
 -10   4   2       46.50       35.49     16.55 o 
  -9   4   2       48.82       43.68     11.58 o 
  -8   4   2      157.16      183.38     16.26 o 
  -7   4   2      455.35      470.64     15.43 o 
  -6   4   2       66.17       74.46      6.74 o 
  -5   4   2      718.90      745.79     21.29 o 
  -4   4   2      787.34      827.50     21.75 o 
  -3   4   2      356.42      395.36     15.54 o 
  -2   4   2     3126.38     3451.19     73.33 o 
  -1   4   2      998.11     1087.60     33.38 o 
   0   4   2       17.49       18.52      4.40 o 
   1   4   2      962.72     1069.22     27.96 o 
   2   4   2     3149.84     3500.81     62.67 o 
   3   4   2      342.46      397.44     12.85 o 
   4   4   2      768.71      857.98     26.75 o 
   5   4   2      734.73      786.71     22.34 o 
   6   4   2       72.89       80.59      8.78 o 
   7   4   2      469.46      473.16     23.93 o 
   8   4   2      145.57      129.84     12.10 o 
   9   4   2       52.84       49.43      9.68 o 
  10   4   2       40.98       40.75      9.15 o 
  11   4   2        4.80       -2.27     13.08 o 
  12   4   2       32.94       24.01     18.36 o 
 -12   5   2      181.13      268.26     33.94 o 
 -11   5   2       76.38       83.02     23.06 o 
 -10   5   2      755.06      707.86     33.50 o 
  -9   5   2      180.90      196.15     18.86 o 
  -8   5   2      678.92      700.52     30.19 o 
  -7   5   2      510.81      502.51     27.51 o 
  -6   5   2     2235.48     2149.15     47.17 o 
  -5   5   2     1485.28     1496.85     34.47 o 
  -4   5   2     2758.95     2699.46     62.28 o 
  -3   5   2      193.00      221.01      9.89 o 
  -2   5   2     4439.31     4279.03     89.11 o 
  -1   5   2      842.44      887.25     27.10 o 
   0   5   2     5217.44     4939.74    101.11 o 
   1   5   2      966.42     1043.91     27.92 o 
   2   5   2     4392.59     4146.99     87.76 o 
   3   5   2      224.33      246.94     10.82 o 
   4   5   2     2713.07     2640.04     52.00 o 
   5   5   2     1353.18     1361.94     40.34 o 
   6   5   2     2238.01     2176.03     56.40 o 
   7   5   2      507.50      493.65     19.46 o 
   8   5   2      701.54      699.58     24.48 o 
   9   5   2      166.33      165.16     14.09 o 
  10   5   2      726.50      723.85     38.30 o 
  11   5   2       81.90       91.11     17.95 o 
  12   5   2      161.99      176.18     29.33 o 
 -11   6   2      201.77      212.26     30.64 o 
 -10   6   2       26.04       18.16     12.33 o 
  -9   6   2      342.55      384.96     26.08 o 
  -8   6   2       83.95       98.40     14.94 o 
  -7   6   2      212.88      214.55     17.87 o 
  -6   6   2        5.39       -5.29      5.29 o 
  -5   6   2      798.51      768.75     28.07 o 
  -4   6   2       61.49       51.32      8.53 o 
  -3   6   2      757.36      724.88     20.25 o 
  -2   6   2       99.46       96.41     10.01 o 
  -1   6   2     2385.03     2370.56     56.48 o 
   0   6   2     1251.16     1346.04     36.57 o 
   1   6   2     2423.37     2370.71     55.81 o 
   2   6   2       76.77       68.86      8.26 o 
   3   6   2      745.99      696.88     23.60 o 
   4   6   2       44.71       47.62      8.80 o 
   5   6   2      891.70      822.30     36.36 o 
   6   6   2        6.37        4.54      6.92 o 
   7   6   2      204.65      175.21     16.62 o 
   8   6   2       69.38       54.75     11.56 o 
   9   6   2      370.59      349.92     27.07 o 
  10   6   2       22.78       53.54     14.53 o 
  11   6   2      200.05      192.38     23.32 o 
 -11   7   2       19.47       23.09     19.68 o 
 -10   7   2      245.00      259.34     24.22 o 
  -9   7   2      109.41      135.23     18.57 o 
  -8   7   2      475.02      535.18     29.28 o 
  -7   7   2      108.67      134.18     24.18 o 
  -6   7   2       11.89        7.44      9.22 o 
  -5   7   2      150.75      152.04     16.42 o 
  -4   7   2      464.27      436.74     21.39 o 
  -3   7   2      102.44       92.14     10.94 o 
  -2   7   2     1264.39     1205.13     30.58 o 
  -1   7   2     1027.41     1113.56     33.92 o 
   0   7   2      930.11      843.57     28.30 o 
   1   7   2      985.68     1059.35     32.94 o 
   2   7   2     1244.74     1238.81     35.65 o 
   3   7   2      105.39       98.52     10.36 o 
   4   7   2      509.16      496.44     32.98 o 
   5   7   2      165.91      154.13     14.80 o 
   6   7   2       31.71       28.17      9.22 o 
   7   7   2      109.79       91.49     12.19 o 
   8   7   2      460.10      489.36     23.93 o 
   9   7   2      111.87       99.83     13.60 o 
  10   7   2      239.96      283.72     35.21 o 
  11   7   2       23.09       24.34     14.32 o 
 -10   8   2       87.01       83.45     23.44 o 
  -9   8   2      428.78      443.83     38.96 o 
  -8   8   2      419.12      454.23     38.01 o 
  -7   8   2      853.26      921.61     48.91 o 
  -6   8   2      275.24      239.88     27.11 o 
  -5   8   2      775.10      753.29     31.26 o 
  -4   8   2      248.37      243.32     17.86 o 
  -3   8   2     1967.00     1964.57     53.79 o 
  -2   8   2      494.37      521.86     19.14 o 
  -1   8   2     2244.77     2206.58     49.33 o 
   0   8   2      155.19      190.77     12.71 o 
   1   8   2     2252.31     2278.60     57.47 o 
   2   8   2      426.59      429.10     20.97 o 
   3   8   2     1972.51     1901.64     88.11 o 
   4   8   2      204.83      220.68     21.42 o 
   5   8   2      898.61      941.53     40.10 o 
   6   8   2      262.20      247.66     17.30 o 
   7   8   2      931.08      918.70     50.23 o 
   8   8   2      415.32      439.82     23.92 o 
   9   8   2      411.36      452.45     31.04 o 
  10   8   2       89.41       89.76     19.17 o 
  -9   9   2        7.34        3.17     16.91 o 
  -8   9   2      127.09      121.43     24.40 o 
  -7   9   2        4.24       17.70     14.62 o 
  -6   9   2      129.55       61.44     17.71 o 
  -5   9   2      219.12      234.09     27.38 o 
  -4   9   2       37.40       34.68     15.61 o 
  -3   9   2      148.76      131.50     15.19 o 
  -2   9   2      144.73      157.73     15.87 o 
  -1   9   2      100.78      113.28     11.68 o 
   0   9   2       91.91       88.12     10.77 o 
   1   9   2      106.64       94.94     10.57 o 
   2   9   2      137.71      135.74     16.35 o 
   3   9   2      156.11      146.44     16.22 o 
   4   9   2       45.37       39.75     11.10 o 
   5   9   2      206.70      213.65     22.71 o 
   6   9   2      131.51      139.51     17.57 o 
   7   9   2        2.65        1.88     10.20 o 
   8   9   2      134.28      116.97     23.99 o 
   9   9   2        9.24        0.25     12.96 o 
  -8  10   2       57.44       48.10     20.86 o 
  -7  10   2      497.47      504.45     64.45 o 
  -6  10   2        2.99        1.46     14.48 o 
  -5  10   2     1615.57     1615.78     70.97 o 
  -4  10   2      142.42      163.34     18.03 o 
  -3  10   2      619.33      617.33     29.91 o 
  -2  10   2      127.76      110.58     15.02 o 
  -1  10   2      519.48      544.91     22.12 o 
   0  10   2        3.39        2.90      6.74 o 
   1  10   2      446.35      454.79     21.65 o 
   2  10   2      103.49       79.90     16.89 o 
   3  10   2      706.20      669.13     31.00 o 
   4  10   2      163.22      159.49     18.35 o 
   5  10   2     1731.21     1780.72     56.48 o 
   6  10   2        1.64       -2.22     10.82 o 
   7  10   2      555.30      572.78     33.04 o 
   8  10   2       46.50        7.37     29.01 o 
  -7  11   2       16.86       16.93     17.84 o 
  -6  11   2      163.17      172.68     28.09 o 
  -5  11   2      156.33      178.24     49.86 o 
  -4  11   2      279.54      282.59     48.58 o 
  -3  11   2       35.18       34.90     12.86 o 
  -2  11   2      605.95      657.34     31.30 o 
  -1  11   2       93.22      107.21     15.78 o 
   0  11   2     1394.48     1435.03     50.42 o 
   1  11   2       79.96       63.38     11.44 o 
   2  11   2      628.80      631.76     31.30 o 
   3  11   2       30.07       33.81     12.32 o 
   4  11   2      210.18      242.33     22.74 o 
   5  11   2      149.26      147.07     19.89 o 
   6  11   2      173.73      165.14     20.85 o 
   7  11   2       15.54      -19.23     19.88 o 
  -5  12   2       27.29       23.91     31.35 o 
  -4  12   2       14.93       14.57     16.54 o 
  -3  12   2       43.78       63.51     20.63 o 
  -2  12   2        8.88       12.87     12.75 o 
  -1  12   2       21.84       21.56     11.82 o 
   0  12   2       10.50       10.19     10.08 o 
   1  12   2       18.59        5.10     11.75 o 
   2  12   2        8.17       -8.03     10.06 o 
   3  12   2       47.30       36.87     14.30 o 
   4  12   2       12.41        2.13     12.31 o 
   5  12   2       24.23       12.78     13.21 o 
  -2  13   2      396.66      374.48     29.62 o 
  -1  13   2       83.74       81.19     17.81 o 
   0  13   2      664.80      723.49     46.37 o 
   1  13   2       75.35       84.59     17.86 o 
   2  13   2      440.82      447.30     31.07 o 
   1   0   3     5986.63     6834.23    129.41 o 
   2   0   3       28.43       32.94      2.81 o 
   3   0   3       36.12       40.02      3.55 o 
   4   0   3      198.44      224.67      7.93 o 
   5   0   3     1273.01     1328.61     25.96 o 
   6   0   3      997.61     1096.82     28.21 o 
   7   0   3      375.98      397.63     14.19 o 
   8   0   3      260.46      273.36     15.13 o 
   9   0   3      258.47      238.13     15.40 o 
  10   0   3        0.02       11.40     11.11 o 
  11   0   3       20.69       17.39     39.10 o 
  12   0   3       82.11       57.14     21.01 o 
 -12   1   3      207.65      214.95     28.54 o 
 -11   1   3      620.11      693.71    100.96 o 
 -10   1   3      136.53      132.54     20.25 o 
  -9   1   3      884.54      904.08     29.02 o 
  -8   1   3      709.93      685.19     20.15 o 
  -7   1   3     1561.62     1536.74     32.97 o 
  -6   1   3     1119.91     1115.62     24.34 o 
  -5   1   3     3393.51     3442.16     64.56 o 
  -4   1   3      721.79      886.75     31.04 o 
  -3   1   3     5509.64     5479.21    108.51 o 
  -2   1   3      119.82      148.64      8.37 o 
  -1   1   3     4054.36     3829.38     64.30 o 
   0   1   3     7254.93     7148.75    134.61 o 
   1   1   3     3945.84     3704.94     55.95 o 
   2   1   3       70.67       98.49      6.44 o 
   3   1   3     5699.96     5497.09     92.36 o 
   4   1   3      838.13      945.31     18.79 o 
   5   1   3     3609.23     3616.48     57.18 o 
   6   1   3     1019.11     1035.65     22.81 o 
   7   1   3     1717.92     1700.33     38.06 o 
   8   1   3      640.43      638.97     22.49 o 
   9   1   3      902.57      927.40     33.62 o 
  10   1   3      157.35      145.71     29.56 o 
  11   1   3      568.73      597.89     63.20 o 
  12   1   3      214.43      192.24     43.38 o 
 -12   2   3      229.94      278.52     57.11 o 
 -11   2   3       66.59       65.73     34.14 o 
 -10   2   3      283.15      267.03     21.84 o 
  -9   2   3      347.21      362.76     22.75 o 
  -8   2   3      397.21      386.66     17.51 o 
  -7   2   3      329.42      329.41     15.07 o 
  -6   2   3     3565.73     3497.24     65.35 o 
  -5   2   3      708.48      708.60     20.96 o 
  -4   2   3     8663.64     9059.82    146.73 o 
  -3   2   3     3059.33     3131.47     44.46 o 
  -2   2   3     1141.88     1078.34     24.58 o 
  -1   2   3     3768.27     4069.37     79.64 o 
   0   2   3      254.14      260.40      7.20 o 
   1   2   3     3705.81     4057.22     80.55 o 
   2   2   3     1106.66     1035.94     19.86 o 
   3   2   3     3184.12     3192.90     77.78 o 
   4   2   3     8072.22     8540.95    145.56 o 
   5   2   3      727.37      687.08     22.82 o 
   6   2   3     3310.51     3279.74     75.64 o 
   7   2   3      297.55      291.13     17.30 o 
   8   2   3      372.92      343.15     26.52 o 
   9   2   3      351.10      361.84     22.07 o 
  10   2   3      233.69      248.37     40.89 o 
  11   2   3       70.78       72.95     18.87 o 
  12   2   3      228.76      212.85     29.65 o 
 -12   3   3       11.53       32.58     23.67 o 
 -11   3   3       60.10       57.58     18.38 o 
 -10   3   3       57.03       40.16     10.36 o 
  -9   3   3      541.41      545.18     20.35 o 
  -8   3   3      520.75      564.66     21.59 o 
  -7   3   3      714.51      718.14     23.45 o 
  -6   3   3      258.24      265.04     18.65 o 
  -5   3   3      478.81      440.52     11.35 o 
  -4   3   3      113.19      126.55      7.31 o 
  -3   3   3     1041.07      940.70     24.14 o 
  -2   3   3     1354.71     1485.01     34.35 o 
  -1   3   3      206.49      219.52      9.80 o 
   0   3   3     3047.25     3480.75     71.00 o 
   1   3   3      278.17      284.15      9.47 o 
   2   3   3     1308.05     1478.99     35.14 o 
   3   3   3      920.91      880.21     19.00 o 
   4   3   3       96.08      119.77      6.91 o 
   5   3   3      407.31      384.57     16.35 o 
   6   3   3      259.91      242.79     19.95 o 
   7   3   3      754.68      752.11     29.17 o 
   8   3   3      539.52      534.32     45.76 o 
   9   3   3      537.49      527.17     26.45 o 
  10   3   3       69.95       48.24     15.92 o 
  11   3   3       51.67       34.56     24.27 o 
  12   3   3       16.10       10.80     16.27 o 
 -12   4   3      125.50      114.40     32.93 o 
 -11   4   3       21.09       -7.07     17.19 o 
 -10   4   3      554.59      575.61     24.88 o 
  -9   4   3      161.23      137.72     13.69 o 
  -8   4   3      994.02     1029.58     35.96 o 
  -7   4   3      125.88      122.85     17.68 o 
  -6   4   3     2834.70     2796.08     54.81 o 
  -5   4   3      547.18      553.40     17.53 o 
  -4   4   3     4957.37     4734.94     80.79 o 
  -3   4   3     2128.05     2100.07     51.08 o 
  -2   4   3     6591.19     6139.69    124.66 o 
  -1   4   3      921.86      939.15     24.74 o 
   0   4   3     4488.40     4307.22     88.05 o 
   1   4   3      785.33      801.38     23.96 o 
   2   4   3     6737.82     6420.58    107.51 o 
   3   4   3     2064.19     2087.91     41.82 o 
   4   4   3     4434.06     4327.98     88.05 o 
   5   4   3      591.09      615.14     16.29 o 
   6   4   3     2713.91     2626.16     55.44 o 
   7   4   3      151.13      135.63     11.45 o 
   8   4   3     1011.27     1076.99     31.49 o 
   9   4   3      163.64      130.00     13.42 o 
  10   4   3      498.38      494.85     23.71 o 
  11   4   3       27.04       10.42     12.53 o 
  12   4   3      134.37       84.92     23.12 o 
 -11   5   3       42.94       63.67     19.90 o 
 -10   5   3       65.79       71.28     14.38 o 
  -9   5   3      277.67      265.23     20.62 o 
  -8   5   3      109.48      115.57     14.55 o 
  -7   5   3       21.95       13.98      8.31 o 
  -6   5   3      118.40      129.09     10.13 o 
  -5   5   3       36.95       57.00      7.22 o 
  -4   5   3      968.85      966.05     29.53 o 
  -3   5   3     1027.80     1031.06     30.09 o 
  -2   5   3     1621.45     1765.69     43.14 o 
  -1   5   3      279.43      264.20     12.98 o 
   0   5   3      110.55       97.25      8.82 o 
   1   5   3      234.74      246.80     18.66 o 
   2   5   3     1585.70     1724.49     36.82 o 
   3   5   3      991.10     1063.54     32.33 o 
   4   5   3      967.75      995.98     25.31 o 
   5   5   3       53.88       76.21     10.28 o 
   6   5   3      132.46      129.06     14.97 o 
   7   5   3       36.46       31.52      7.50 o 
   8   5   3       95.59       81.67     10.64 o 
   9   5   3      256.07      264.78     17.66 o 
  10   5   3       70.22       57.63     10.56 o 
  11   5   3       39.22       30.51     14.39 o 
 -11   6   3       42.29       35.98     22.88 o 
 -10   6   3      538.13      613.91     39.55 o 
  -9   6   3      141.42      145.89     17.80 o 
  -8   6   3     1091.44     1159.68     61.86 o 
  -7   6   3      127.82      117.05     14.49 o 
  -6   6   3      981.47      939.89     43.27 o 
  -5   6   3      144.19      131.03     12.35 o 
  -4   6   3      110.80      101.41     13.22 o 
  -3   6   3      131.71      126.46     12.80 o 
  -2   6   3     2438.32     2369.28     69.24 o 
  -1   6   3      450.10      400.05     17.75 o 
   0   6   3     3058.40     2927.35     86.25 o 
   1   6   3      478.72      456.54     18.55 o 
   2   6   3     2530.98     2447.72     57.42 o 
   3   6   3      146.87      133.84      9.47 o 
   4   6   3      182.88      189.35     14.41 o 
   5   6   3      175.80      188.83     15.37 o 
   6   6   3      864.01      873.37     32.68 o 
   7   6   3      125.97      131.80     21.61 o 
   8   6   3     1018.41      998.87     38.76 o 
   9   6   3      159.36      162.07     18.66 o 
  10   6   3      530.21      556.66     27.38 o 
  11   6   3       42.06       64.53     16.76 o 
 -10   7   3       15.80       14.92     12.14 o 
  -9   7   3      613.69      631.07     32.42 o 
  -8   7   3      172.83      157.30     24.18 o 
  -7   7   3      620.77      659.26     38.76 o 
  -6   7   3      259.95      246.78     25.20 o 
  -5   7   3      535.12      561.71     24.87 o 
  -4   7   3     1047.53     1061.54     35.26 o 
  -3   7   3     1253.72     1219.34     36.44 o 
  -2   7   3      810.15      758.50     48.61 o 
  -1   7   3     3713.88     3786.22     96.57 o 
   0   7   3     1726.57     1657.00     44.75 o 
   1   7   3     3455.50     3499.70     81.35 o 
   2   7   3      854.30      832.15     27.56 o 
   3   7   3     1099.68     1099.64     34.38 o 
   4   7   3     1117.94     1174.17     51.36 o 
   5   7   3      558.61      548.03     29.87 o 
   6   7   3      233.83      269.53     33.62 o 
   7   7   3      563.30      587.50     28.54 o 
   8   7   3      145.66      124.73     24.18 o 
   9   7   3      643.13      654.03     28.41 o 
  10   7   3       20.31       12.54     13.28 o 
 -10   8   3        0.43      -13.97     13.97 o 
  -9   8   3       15.47       10.81     15.92 o 
  -8   8   3        5.18       -1.72     13.72 o 
  -7   8   3       12.16       -2.31     15.41 o 
  -6   8   3      400.00      394.91     32.53 o 
  -5   8   3      117.49       94.62     18.26 o 
  -4   8   3      256.39      255.33     18.26 o 
  -3   8   3       59.43       60.98     10.78 o 
  -2   8   3      133.91      139.33     11.20 o 
  -1   8   3      234.64      263.63     17.44 o 
   0   8   3       36.65       28.02      7.76 o 
   1   8   3      248.98      244.65     16.49 o 
   2   8   3      114.60      117.23     12.53 o 
   3   8   3       56.88       67.43     23.50 o 
   4   8   3      243.27      222.69     21.83 o 
   5   8   3      128.62      137.99     19.18 o 
   6   8   3      394.69      379.59     24.02 o 
   7   8   3       14.19        2.65     13.92 o 
   8   8   3        3.65       -8.13      8.13 o 
   9   8   3       15.63       11.51     10.30 o 
  10   8   3        1.54       -3.40     12.87 o 
  -9   9   3       69.92       82.85     21.98 o 
  -8   9   3       70.11       62.01     19.02 o 
  -7   9   3      609.94      598.30     45.70 o 
  -6   9   3      102.38       78.28     25.15 o 
  -5   9   3     1977.61     1926.14     73.90 o 
  -4   9   3      224.20      184.97     17.30 o 
  -3   9   3     1602.88     1538.81     47.41 o 
  -2   9   3      329.08      326.11     20.85 o 
  -1   9   3      393.49      386.70     18.17 o 
   0   9   3      603.63      612.19     22.82 o 
   1   9   3      362.13      328.65     20.35 o 
   2   9   3      358.34      358.46     20.47 o 
   3   9   3     1506.16     1507.14     58.75 o 
   4   9   3      188.16      166.09     31.57 o 
   5   9   3     1940.14     1908.51     71.10 o 
   6   9   3      117.28      103.34     16.13 o 
   7   9   3      588.44      629.65     50.65 o 
   8   9   3       86.93       84.29     13.82 o 
   9   9   3       83.62       76.26     20.12 o 
  -8  10   3        1.75       23.57     16.93 o 
  -7  10   3       81.94       43.95     18.30 o 
  -6  10   3      267.14      277.30     40.01 o 
  -5  10   3       74.07       67.47     19.52 o 
  -4  10   3       78.74       71.33     28.92 o 
  -3  10   3       85.06       63.70     12.97 o 
  -2  10   3      541.07      535.50     27.67 o 
  -1  10   3      659.66      630.18     24.31 o 
   0  10   3      296.08      289.88     17.69 o 
   1  10   3      673.00      614.80     24.21 o 
   2  10   3      614.83      573.87     28.43 o 
   3  10   3       95.16       78.65     14.31 o 
   4  10   3       87.17       83.65     15.07 o 
   5  10   3       67.46       77.59     15.36 o 
   6  10   3      271.91      285.36     33.79 o 
   7  10   3       81.31       56.34     14.90 o 
   8  10   3        0.95      -14.74     14.74 o 
  -7  11   3       93.00       75.81     22.62 o 
  -6  11   3       86.95      105.99     23.64 o 
  -5  11   3      212.88      197.34     39.21 o 
  -4  11   3       79.98       52.64     36.46 o 
  -3  11   3      373.59      370.34     33.21 o 
  -2  11   3      118.81      108.45     16.40 o 
  -1  11   3      253.83      270.25     22.04 o 
   0  11   3      140.51      121.04     14.12 o 
   1  11   3      253.96      263.34     18.41 o 
   2  11   3      112.17      115.21     16.86 o 
   3  11   3      361.32      364.12     25.93 o 
   4  11   3       94.56       96.38     25.50 o 
   5  11   3      216.58      229.17     24.81 o 
   6  11   3       99.41      129.57     19.37 o 
   7  11   3       89.51      108.85     19.90 o 
  -5  12   3       45.68       66.93     22.38 o 
  -4  12   3      122.66      138.00     52.22 o 
  -3  12   3      135.53      152.95     26.05 o 
  -2  12   3      466.80      530.82     31.05 o 
  -1  12   3       62.82       73.25     15.54 o 
   0  12   3      935.66      939.12     39.94 o 
   1  12   3       69.24       58.68     14.88 o 
   2  12   3      478.76      442.33     29.37 o 
   3  12   3      118.14       89.13     17.14 o 
   4  12   3      164.71      188.17     22.14 o 
   5  12   3       47.16       42.35     15.42 o 
  -2  13   3       68.81       80.42     21.86 o 
  -1  13   3        9.42        2.84     12.40 o 
   0  13   3       11.66       -7.58     15.19 o 
   1  13   3       10.70        2.49     12.89 o 
   2  13   3       68.49       51.71     16.21 o 
   0   0   4      333.99      241.35     10.91 o 
   1   0   4    12242.43    12327.78    176.79 o 
   2   0   4     1581.09     1424.70     27.21 o 
   3   0   4       31.90       27.14      3.30 o 
   4   0   4      440.74      325.98      9.58 o 
   5   0   4       77.42       77.05      5.70 o 
   6   0   4      825.17      740.99     18.41 o 
   7   0   4      394.22      325.53     12.63 o 
   8   0   4     1917.25     1884.38     43.79 o 
   9   0   4      854.70      873.30     75.41 o 
  10   0   4     1279.42     1360.53     65.58 o 
  11   0   4      270.32      282.94     29.95 o 
  12   0   4      665.06      719.38     46.83 o 
 -12   1   4       22.19       33.69     17.63 o 
 -11   1   4       65.27       55.04     17.25 o 
 -10   1   4      131.71      142.93     22.33 o 
  -9   1   4        7.98       22.41     11.61 o 
  -8   1   4       86.76       91.18      8.78 o 
  -7   1   4      555.77      535.49     16.75 o 
  -6   1   4      872.05      910.47     21.48 o 
  -5   1   4     3022.30     3384.86     60.83 o 
  -4   1   4     2648.86     2750.97     50.13 o 
  -3   1   4      692.40      643.10     21.79 o 
  -2   1   4      935.25      994.11     21.32 o 
  -1   1   4     5929.05     6081.81    102.76 o 
   0   1   4    15524.28    16219.58    260.78 o 
   1   1   4     6149.88     6265.13     82.66 o 
   2   1   4      841.85      909.24     20.49 o 
   3   1   4      738.19      663.29     16.61 o 
   4   1   4     2508.75     2679.07     44.72 o 
   5   1   4     2837.21     3186.59     53.05 o 
   6   1   4      835.68      879.66     20.24 o 
   7   1   4      618.69      556.41     18.82 o 
   8   1   4       70.17       80.59     11.56 o 
   9   1   4        5.96       -3.45      9.66 o 
  10   1   4      138.49      137.63     21.72 o 
  11   1   4       47.80       31.55     16.39 o 
  12   1   4       25.05       45.81     19.51 o 
 -12   2   4      165.84      186.80     27.78 o 
 -11   2   4       71.28       84.67     20.02 o 
 -10   2   4      350.63      342.77     56.43 o 
  -9   2   4       95.59      106.29     14.76 o 
  -8   2   4      836.96      856.78     23.37 o 
  -7   2   4      270.35      262.77     14.48 o 
  -6   2   4     1295.84     1310.49     31.20 o 
  -5   2   4     1148.36     1072.33     35.14 o 
  -4   2   4     5120.11     5539.52     77.71 o 
  -3   2   4     6861.35     6996.32    103.20 o 
  -2   2   4      401.07      343.65     10.24 o 
  -1   2   4      225.22      230.97      8.06 o 
   0   2   4     1818.72     1636.17     27.78 o 
   1   2   4      287.59      298.60      9.43 o 
   2   2   4      385.19      327.73      8.60 o 
   3   2   4     6675.25     6845.73    115.73 o 
   4   2   4     5710.08     6081.08    114.98 o 
   5   2   4     1037.58      976.83     20.82 o 
   6   2   4     1283.19     1267.44     36.14 o 
   7   2   4      346.89      345.97     14.89 o 
   8   2   4      756.70      753.36     42.67 o 
   9   2   4       82.05       53.80     21.65 o 
  10   2   4      407.65      409.85     33.37 o 
  11   2   4       47.31       62.14     49.97 o 
  12   2   4      175.14      160.73     34.54 o 
 -12   3   4       50.57       68.08     43.34 o 
 -11   3   4      136.57      138.77     26.74 o 
 -10   3   4       62.35       56.14     15.23 o 
  -9   3   4      152.11      195.60     15.81 o 
  -8   3   4      672.63      687.67     24.04 o 
  -7   3   4     1979.28     1884.64     42.38 o 
  -6   3   4     1275.52     1205.61     22.94 o 
  -5   3   4     4186.50     4136.92     67.97 o 
  -4   3   4     1043.69      903.78     20.56 o 
  -3   3   4     4482.67     4400.74    120.31 o 
  -2   3   4     1292.41     1218.29     29.25 o 
  -1   3   4     2515.86     2429.57     50.64 o 
   0   3   4     3155.02     3697.05     75.52 o 
   1   3   4     2339.16     2287.04     39.03 o 
   2   3   4     1288.87     1197.32     28.35 o 
   3   3   4     4615.47     4467.85     63.16 o 
   4   3   4      974.44      828.48     19.72 o 
   5   3   4     4262.79     4309.93     89.68 o 
   6   3   4     1267.44     1225.38     46.59 o 
   7   3   4     1751.54     1564.85     93.57 o 
   8   3   4      680.95      660.65     36.64 o 
   9   3   4      138.22      164.14     23.04 o 
  10   3   4       45.48       72.49     18.80 o 
  11   3   4      174.59      252.51     29.53 o 
  12   3   4       46.60       90.10     53.01 o 
 -12   4   4       29.26       22.35     23.50 o 
 -11   4   4        8.63      -11.37     18.78 o 
 -10   4   4       94.38       59.19     12.40 o 
  -9   4   4       33.99       42.26      9.83 o 
  -8   4   4      424.44      406.01     22.30 o 
  -7   4   4       25.68       18.15      7.58 o 
  -6   4   4      327.84      358.71     18.30 o 
  -5   4   4      440.70      447.01     15.04 o 
  -4   4   4      410.70      412.67     15.86 o 
  -3   4   4      578.19      638.75     20.21 o 
  -2   4   4      713.54      838.39     24.07 o 
  -1   4   4      685.54      713.35     21.81 o 
   0   4   4        6.89       10.80      4.08 o 
   1   4   4      697.31      765.67     19.43 o 
   2   4   4      735.16      855.75     21.53 o 
   3   4   4      573.21      656.01     18.69 o 
   4   4   4      387.95      402.49     24.84 o 
   5   4   4      441.11      477.06     14.69 o 
   6   4   4      349.69      350.10     16.09 o 
   7   4   4       25.97       31.02      7.30 o 
   8   4   4      446.08      441.81     20.34 o 
   9   4   4       32.57       21.61      8.49 o 
  10   4   4       87.99       89.10     13.24 o 
  11   4   4        7.63       12.17     10.04 o 
  12   4   4       26.38       -0.58     16.64 o 
 -11   5   4      232.51      258.74     42.41 o 
 -10   5   4      132.99      143.73     22.93 o 
  -9   5   4      741.85      715.74     40.09 o 
  -8   5   4      152.66      164.40     16.03 o 
  -7   5   4      863.96      809.11     30.67 o 
  -6   5   4      846.29      834.02     29.15 o 
  -5   5   4     1103.30     1050.11     32.29 o 
  -4   5   4     1267.06     1223.09     33.55 o 
  -3   5   4     3946.99     3877.96     81.84 o 
  -2   5   4     1588.52     1534.56     39.90 o 
  -1   5   4     3062.60     2873.57     62.37 o 
   0   5   4     2929.36     2944.15     65.28 o 
   1   5   4     2753.47     2637.78     61.79 o 
   2   5   4     1692.89     1617.33     34.96 o 
   3   5   4     3654.17     3674.08     70.04 o 
   4   5   4     1182.83     1141.72     29.03 o 
   5   5   4     1219.90     1216.36     36.62 o 
   6   5   4      752.34      738.40     24.52 o 
   7   5   4      907.65      871.95     27.46 o 
   8   5   4       97.71       94.83     11.46 o 
   9   5   4      808.01      819.32     39.25 o 
  10   5   4      108.20      105.01     13.87 o 
  11   5   4      230.13      251.98     18.25 o 
 -11   6   4       63.57       49.45     37.05 o 
 -10   6   4       89.78      106.29     22.47 o 
  -9   6   4      210.05      203.01     19.76 o 
  -8   6   4      399.58      380.75     24.04 o 
  -7   6   4      164.70      191.41     22.69 o 
  -6   6   4       53.66       56.86     13.73 o 
  -5   6   4      532.91      509.39     29.49 o 
  -4   6   4      996.33     1003.55     31.53 o 
  -3   6   4      713.01      704.63     31.40 o 
  -2   6   4     3235.53     3443.33     75.11 o 
  -1   6   4      123.43      164.23     11.95 o 
   0   6   4     2315.27     2171.08     53.04 o 
   1   6   4       83.60      122.36     16.00 o 
   2   6   4     2998.36     3164.33     73.95 o 
   3   6   4      689.95      683.59     23.40 o 
   4   6   4     1027.21     1007.10     27.32 o 
   5   6   4      505.29      498.21     28.96 o 
   6   6   4       85.76       79.05     12.33 o 
   7   6   4      209.60      215.92     18.64 o 
   8   6   4      347.10      388.25     24.92 o 
   9   6   4      222.03      241.63     30.76 o 
  10   6   4       87.56      120.60     16.77 o 
  11   6   4       60.03       57.24     17.33 o 
 -10   7   4        0.44        3.18     16.52 o 
  -9   7   4      196.43      221.91     29.01 o 
  -8   7   4      168.45      142.78     22.82 o 
  -7   7   4      249.49      270.55     44.68 o 
  -6   7   4      581.57      540.06     33.92 o 
  -5   7   4      647.07      616.01     42.76 o 
  -4   7   4       85.27       76.74     10.29 o 
  -3   7   4      369.73      324.86     18.79 o 
  -2   7   4      276.68      281.76     16.39 o 
  -1   7   4     1213.35     1197.12     37.07 o 
   0   7   4     2282.13     2326.89     57.89 o 
   1   7   4     1390.72     1387.07     47.53 o 
   2   7   4      228.20      235.33     15.37 o 
   3   7   4      377.34      353.93     17.81 o 
   4   7   4       56.92       65.28     10.73 o 
   5   7   4      555.62      541.06     26.02 o 
   6   7   4      533.56      521.81     25.99 o 
   7   7   4      275.15      247.31     20.34 o 
   8   7   4      155.05      157.77     23.96 o 
   9   7   4      204.18      206.23     21.32 o 
  10   7   4        0.77        1.05     10.20 o 
 -10   8   4       77.96       75.82     34.61 o 
  -9   8   4       92.82       87.58     21.93 o 
  -8   8   4      420.19      400.88     35.22 o 
  -7   8   4      120.34      127.35     22.86 o 
  -6   8   4      497.55      561.85    114.84 o 
  -5   8   4      100.23       67.90     36.77 o 
  -4   8   4     1653.28     1712.20    100.56 o 
  -3   8   4      891.04      879.50     31.84 o 
  -2   8   4     1503.97     1479.53     50.52 o 
  -1   8   4      939.27      860.95     31.17 o 
   0   8   4     2856.64     2866.10     70.32 o 
   1   8   4      889.81      874.87     32.35 o 
   2   8   4     1584.65     1565.49     62.50 o 
   3   8   4      812.25      815.69     48.59 o 
   4   8   4     1714.58     1754.35     63.96 o 
   5   8   4      141.65      123.54     15.28 o 
   6   8   4      491.33      495.04     27.51 o 
   7   8   4      148.36      154.16     18.09 o 
   8   8   4      417.07      413.08     27.33 o 
   9   8   4      112.26      107.13     15.84 o 
  10   8   4       78.49      101.42     19.90 o 
  -9   9   4       27.27       25.41     18.32 o 
  -8   9   4       83.79       54.70     30.62 o 
  -7   9   4        4.17      -12.15     12.15 o 
  -6   9   4       22.11        7.39     13.73 o 
  -5   9   4      114.74      106.90     21.91 o 
  -4   9   4      297.61      310.15     29.11 o 
  -3   9   4       81.38       89.35     13.43 o 
  -2   9   4       22.28       22.60     10.97 o 
  -1   9   4       72.55       61.72     11.43 o 
   0   9   4      625.31      634.62     27.33 o 
   1   9   4       75.30       63.36     11.36 o 
   2   9   4       25.60       15.92      8.40 o 
   3   9   4       70.28       43.06     13.76 o 
   4   9   4      316.33      296.99     27.04 o 
   5   9   4      106.68       97.39     18.97 o 
   6   9   4       27.32       32.78     15.67 o 
   7   9   4        6.63       10.75     11.52 o 
   8   9   4       86.27       81.13     14.39 o 
   9   9   4       25.67        5.07     11.20 o 
  -8  10   4       53.99       40.81     18.94 o 
  -7  10   4      267.74      242.10     32.07 o 
  -6  10   4      449.65      462.08     39.70 o 
  -5  10   4      620.32      567.72     41.26 o 
  -4  10   4      757.13      740.25     46.31 o 
  -3  10   4       19.65       10.73     16.33 o 
  -2  10   4      651.80      676.31     30.88 o 
  -1  10   4      175.95      186.43     14.91 o 
   0  10   4      828.99      785.26     33.73 o 
   1  10   4      177.87      156.11     21.27 o 
   2  10   4      657.62      655.11     42.01 o 
   3  10   4       31.19       34.68     14.00 o 
   4  10   4      705.67      640.52     39.78 o 
   5  10   4      665.58      639.15     39.54 o 
   6  10   4      432.93      439.42     50.37 o 
   7  10   4      241.45      293.60     39.93 o 
   8  10   4       52.09       58.87     17.40 o 
  -7  11   4      135.41      161.64     33.81 o 
  -6  11   4      133.66       97.68     27.91 o 
  -5  11   4       86.52       47.81     18.88 o 
  -4  11   4       18.24       22.84     15.37 o 
  -3  11   4       95.55       98.38     21.18 o 
  -2  11   4       51.17       49.15     13.03 o 
  -1  11   4      365.34      382.39     25.89 o 
   0  11   4      413.49      415.04     22.12 o 
   1  11   4      419.22      470.71     39.24 o 
   2  11   4       71.37       93.13     16.05 o 
   3  11   4      121.26      100.28     19.41 o 
   4  11   4       31.96       20.28     12.66 o 
   5  11   4       71.22       85.61     16.74 o 
   6  11   4      124.30      134.95     21.60 o 
   7  11   4      142.74      157.07     38.05 o 
  -5  12   4        6.59        0.96     15.38 o 
  -4  12   4       28.60       33.24     18.03 o 
  -3  12   4      247.00      252.72     34.39 o 
  -2  12   4      235.27      217.43     28.96 o 
  -1  12   4        3.90      -10.32     10.56 o 
   0  12   4        0.27       -9.81      9.81 o 
   1  12   4        5.11       -1.31     11.65 o 
   2  12   4      225.23      170.77     20.61 o 
   3  12   4      240.60      208.94     28.36 o 
   4  12   4       35.68        1.41     12.87 o 
   5  12   4        5.52        4.72     12.76 o 
  -1  13   4      441.49      442.00     37.57 o 
   0  13   4       65.57       46.77     19.74 o 
   1  13   4      452.32      408.54     29.77 o 
   1   0   5     3699.60     3952.85     60.48 o 
   2   0   5      727.54      708.19     15.03 o 
   3   0   5       97.55       88.50      5.26 o 
   4   0   5     1603.69     1740.97     32.06 o 
   5   0   5     2027.19     2283.29     39.77 o 
   6   0   5      212.35      233.54     10.02 o 
   7   0   5      690.42      692.02     18.88 o 
   8   0   5      250.09      296.86     25.78 o 
   9   0   5       29.16       41.86     12.97 o 
  10   0   5       11.45       -8.99     11.97 o 
  11   0   5        1.02        3.87     13.26 o 
  12   0   5       46.48       62.11     19.62 o 
 -12   1   5      571.72      658.55     45.17 o 
 -11   1   5       17.92       31.15     17.30 o 
 -10   1   5      696.31      770.43     43.16 o 
  -9   1   5        8.15        6.00     10.49 o 
  -8   1   5     1136.00     1189.28     32.73 o 
  -7   1   5        2.71        5.25      4.62 o 
  -6   1   5      662.78      554.04     15.95 o 
  -5   1   5       82.58      101.35      6.61 o 
  -4   1   5     2119.57     1851.22     42.19 o 
  -3   1   5      288.69      288.54     10.73 o 
  -2   1   5     4412.30     4380.30     79.29 o 
  -1   1   5     2370.83     2519.40     40.75 o 
   0   1   5    17882.42    17786.33    286.25 o 
   1   1   5     2375.62     2531.72     36.99 o 
   2   1   5     3777.88     3799.76     70.67 o 
   3   1   5      297.84      269.87     10.57 o 
   4   1   5     2364.52     2035.32     37.72 o 
   5   1   5       76.90       90.51      7.41 o 
   6   1   5      658.06      569.70     15.21 o 
   7   1   5        3.95       -1.08      5.88 o 
   8   1   5     1082.45     1130.93     49.41 o 
   9   1   5        6.66       -1.54     10.66 o 
  10   1   5      710.90      770.95     43.24 o 
  11   1   5       19.51       16.69     21.40 o 
  12   1   5      546.30      625.65    130.85 o 
 -12   2   5       27.28       28.95     17.27 o 
 -11   2   5      151.36      168.54     24.86 o 
 -10   2   5       66.28       70.38     18.12 o 
  -9   2   5      388.11      325.37     28.56 o 
  -8   2   5       32.89       24.41      7.60 o 
  -7   2   5     2407.97     2396.13     50.54 o 
  -6   2   5       88.60       94.40      8.47 o 
  -5   2   5     2447.39     2350.23     46.89 o 
  -4   2   5       77.50       70.62      5.24 o 
  -3   2   5     1166.69     1118.34     31.13 o 
  -2   2   5      511.23      563.42     18.27 o 
  -1   2   5      354.74      419.79     25.70 o 
   0   2   5       24.97       31.94      3.44 o 
   1   2   5      198.79      277.92      8.77 o 
   2   2   5      524.38      557.08     12.43 o 
   3   2   5     1331.48     1232.80     26.58 o 
   4   2   5       80.21       96.87      9.73 o 
   5   2   5     2499.35     2348.65     40.90 o 
   6   2   5       95.03      105.08      8.47 o 
   7   2   5     2371.12     2368.41     59.00 o 
   8   2   5       30.01       20.78     12.55 o 
   9   2   5      454.77      474.60     33.33 o 
  10   2   5       62.68       73.36     18.97 o 
  11   2   5      165.32      154.94     36.06 o 
  12   2   5       25.20       15.28     18.85 o 
 -12   3   5       62.51       69.23     21.07 o 
 -11   3   5       12.81       17.73     17.22 o 
 -10   3   5      221.47      201.63     27.38 o 
  -9   3   5        9.80       13.40      8.43 o 
  -8   3   5      260.54      290.82     19.74 o 
  -7   3   5      170.06      183.84     12.60 o 
  -6   3   5      219.90      223.65     12.49 o 
  -5   3   5       91.03       89.68      6.03 o 
  -4   3   5     1547.24     1569.12     37.18 o 
  -3   3   5      191.22      229.61     20.33 o 
  -2   3   5     2839.82     3164.65     62.31 o 
  -1   3   5      349.98      372.38     13.44 o 
   0   3   5     1878.46     2225.07     37.86 o 
   1   3   5      348.69      375.50     10.95 o 
   2   3   5     2512.09     2772.03     54.47 o 
   3   3   5      190.15      232.78      8.42 o 
   4   3   5     1543.06     1571.86     27.66 o 
   5   3   5       96.14      100.06      7.51 o 
   6   3   5      264.24      253.89     15.47 o 
   7   3   5      175.94      207.72     32.03 o 
   8   3   5      283.58      299.41     33.48 o 
   9   3   5        7.22       -9.97      9.97 o 
  10   3   5      238.01      271.43     29.61 o 
  11   3   5       16.85       17.78     15.62 o 
  12   3   5       51.97       54.61     20.63 o 
 -12   4   5       17.18       10.10     23.15 o 
 -11   4   5      352.20      384.34     48.63 o 
 -10   4   5       54.22       36.44     12.23 o 
  -9   4   5      458.99      490.65     85.86 o 
  -8   4   5      176.08      183.85     21.26 o 
  -7   4   5     1787.76     1735.55     47.09 o 
  -6   4   5      744.87      749.87     26.77 o 
  -5   4   5     4253.06     4193.74    118.86 o 
  -4   4   5      116.83      109.35      8.30 o 
  -3   4   5     3658.78     3408.16     70.87 o 
  -2   4   5      696.18      746.46     29.94 o 
  -1   4   5     2390.21     2111.27     49.25 o 
   0   4   5      231.39      288.92     19.87 o 
   1   4   5     2484.28     2176.96     42.78 o 
   2   4   5      680.86      731.67     21.85 o 
   3   4   5     3551.01     3152.64     72.08 o 
   4   4   5      123.41      124.78      8.20 o 
   5   4   5     4445.03     4405.42     72.07 o 
   6   4   5      758.34      782.45     24.76 o 
   7   4   5     1716.18     1689.27     42.20 o 
   8   4   5      179.91      182.92     14.90 o 
   9   4   5      394.94      407.11     28.10 o 
  10   4   5       55.66       44.10     11.13 o 
  11   4   5      339.73      346.55     23.07 o 
  12   4   5       15.98       18.10     12.35 o 
 -11   5   5       17.98        2.87     20.54 o 
 -10   5   5       62.50       78.07     22.11 o 
  -9   5   5       41.04       35.50     14.80 o 
  -8   5   5       90.98      109.57     13.75 o 
  -7   5   5       64.99       80.57     11.79 o 
  -6   5   5      207.32      214.08     22.57 o 
  -5   5   5       50.40       63.51     24.93 o 
  -4   5   5      596.75      602.62     25.72 o 
  -3   5   5      351.70      343.99     15.72 o 
  -2   5   5      923.79      985.08     28.05 o 
  -1   5   5      252.07      285.51     14.15 o 
   0   5   5     2636.94     2518.59     58.04 o 
   1   5   5      249.45      297.19     23.30 o 
   2   5   5      818.18      885.18     24.20 o 
   3   5   5      354.18      360.23     14.38 o 
   4   5   5      655.92      715.90     26.88 o 
   5   5   5       43.84       39.62      8.62 o 
   6   5   5      238.29      231.84     14.53 o 
   7   5   5       68.32       48.70      9.11 o 
   8   5   5       87.23       94.28     12.24 o 
   9   5   5       48.38       53.67     10.89 o 
  10   5   5       79.26       77.78     12.88 o 
  11   5   5       17.27        9.91     10.79 o 
 -11   6   5       77.71      108.54     31.04 o 
 -10   6   5      101.25       76.62     20.39 o 
  -9   6   5      342.34      328.72     31.52 o 
  -8   6   5       52.53       38.15     19.93 o 
  -7   6   5      396.37      396.48     29.72 o 
  -6   6   5       44.51       15.90     19.95 o 
  -5   6   5      619.57      674.83     34.88 o 
  -4   6   5       30.18       42.07     11.70 o 
  -3   6   5     2636.43     2605.97     64.57 o 
  -2   6   5      118.73      129.51     11.01 o 
  -1   6   5     5233.89     5175.31    108.78 o 
   0   6   5      228.93      262.97     15.14 o 
   1   6   5     5379.03     5125.21    108.89 o 
   2   6   5      122.31      113.42     11.04 o 
   3   6   5     2832.78     2750.93     55.50 o 
   4   6   5       31.22       40.61      7.24 o 
   5   6   5      617.61      656.00     27.41 o 
   6   6   5       48.60       48.73     10.73 o 
   7   6   5      376.35      357.74     23.26 o 
   8   6   5       55.05       69.78     13.53 o 
   9   6   5      372.84      415.85     27.46 o 
  10   6   5      106.78       93.36     14.11 o 
  11   6   5       79.86       78.44     19.61 o 
 -10   7   5      413.04      409.35     37.70 o 
  -9   7   5       16.51       18.70     25.39 o 
  -8   7   5     1247.77     1176.88     55.40 o 
  -7   7   5      119.47      101.56     19.70 o 
  -6   7   5      553.01      642.61     97.39 o 
  -5   7   5       16.98       13.68      9.64 o 
  -4   7   5     2176.41     2213.52     76.41 o 
  -3   7   5      425.73      470.76     21.27 o 
  -2   7   5     1436.48     1355.73     39.69 o 
  -1   7   5       94.12      102.10     11.54 o 
   0   7   5      623.41      561.58     23.16 o 
   1   7   5       96.69      105.70     11.47 o 
   2   7   5     1432.30     1322.32     39.38 o 
   3   7   5      430.91      472.97     27.92 o 
   4   7   5     2377.86     2383.66     61.71 o 
   5   7   5       19.21       24.60      9.04 o 
   6   7   5      461.14      470.51     26.23 o 
   7   7   5      120.93      122.42     15.85 o 
   8   7   5     1166.06     1119.35     43.20 o 
   9   7   5       15.76       18.02     12.17 o 
  10   7   5      423.79      404.82     29.94 o 
  -9   8   5       14.56       14.70     15.45 o 
  -8   8   5       78.65       40.75     31.26 o 
  -7   8   5      235.52      192.23     26.01 o 
  -6   8   5      447.88      427.65     33.99 o 
  -5   8   5      639.32      615.24     82.26 o 
  -4   8   5      160.09      163.47     22.21 o 
  -3   8   5       52.85       49.67     10.84 o 
  -2   8   5      295.94      285.10     18.57 o 
  -1   8   5      351.44      338.72     19.73 o 
   0   8   5       34.79       35.68      9.26 o 
   1   8   5      377.16      390.70     20.56 o 
   2   8   5      302.45      305.64     19.02 o 
   3   8   5       57.61       48.40     10.20 o 
   4   8   5      153.42      154.99     20.42 o 
   5   8   5      616.13      625.99     29.55 o 
   6   8   5      431.10      461.54     26.93 o 
   7   8   5      252.49      231.87     21.42 o 
   8   8   5       86.81       72.36     15.45 o 
   9   8   5       10.61       19.45     12.36 o 
  -9   9   5       74.56       61.15     23.30 o 
  -8   9   5      294.64      339.07     35.76 o 
  -7   9   5       23.44       29.57     15.52 o 
  -6   9   5      752.18      724.84     43.89 o 
  -5   9   5       17.96        8.37     12.31 o 
  -4   9   5     2119.39     2202.28     79.11 o 
  -3   9   5      378.14      370.01     30.00 o 
  -2   9   5     1650.18     1807.97     53.18 o 
  -1   9   5      152.85      155.45     15.82 o 
   0   9   5      370.58      355.62     21.37 o 
   1   9   5      158.70      141.89     15.05 o 
   2   9   5     1784.84     1844.45     52.71 o 
   3   9   5      386.78      349.49     28.99 o 
   4   9   5     1983.20     2064.66     75.97 o 
   5   9   5       19.12        2.86     11.64 o 
   6   9   5      737.90      681.29     41.76 o 
   7   9   5       24.93       13.16     11.38 o 
   8   9   5      273.59      322.91     26.64 o 
   9   9   5       72.85       58.32     16.69 o 
  -8  10   5       32.07       24.07     17.32 o 
  -7  10   5       38.24       51.40     29.01 o 
  -6  10   5       29.54       53.01     21.47 o 
  -5  10   5       85.94      100.40     21.83 o 
  -4  10   5      307.52      314.31     31.61 o 
  -3  10   5      133.46      120.56     22.35 o 
  -2  10   5       27.05        7.38     15.76 o 
  -1  10   5      196.07      164.55     17.70 o 
   0  10   5        0.01       -0.95      8.29 o 
   1  10   5      232.51      232.26     19.08 o 
   2  10   5       26.01       23.26     13.29 o 
   3  10   5      150.80      175.25     25.83 o 
   4  10   5      310.79      305.56     29.34 o 
   5  10   5       85.55       80.67     19.72 o 
   6  10   5       31.21       19.82     15.74 o 
   7  10   5       45.55       31.09     32.82 o 
   8  10   5       32.12       40.24     16.55 o 
  -6  11   5      244.87      383.05     38.71 o 
  -5  11   5        4.13        5.00     15.54 o 
  -4  11   5      171.68      173.61     27.11 o 
  -3  11   5       97.22       88.21     20.51 o 
  -2  11   5      700.25      701.23     42.23 o 
  -1  11   5      197.13      193.69     20.32 o 
   0  11   5     1238.87     1208.70     37.74 o 
   1  11   5      192.44      192.94     19.30 o 
   2  11   5      662.67      718.24     42.33 o 
   3  11   5       95.50       67.94     22.95 o 
   4  11   5      187.02      149.57     24.15 o 
   5  11   5        4.69        4.80     14.57 o 
   6  11   5      226.58      251.94     25.91 o 
  -4  12   5       14.29       11.70     17.32 o 
  -3  12   5       54.17       55.47     21.38 o 
  -2  12   5       16.45       15.04     17.17 o 
  -1  12   5      458.33      496.93     37.51 o 
   0  12   5        1.26       -1.45     10.31 o 
   1  12   5      455.56      489.30     30.22 o 
   2  12   5       17.21       26.00     13.37 o 
   3  12   5       68.96       95.42     17.46 o 
   4  12   5       13.08        9.43     12.92 o 
   0  13   5        4.31      -18.65     20.63 o 
   0   0   6    27038.61    26482.89    599.76 o 
   1   0   6     1052.59     1009.32     19.48 o 
   2   0   6     1945.70     1779.60     40.98 o 
   3   0   6      400.93      343.61     10.31 o 
   4   0   6      466.33      387.14     15.16 o 
   5   0   6     1483.22     1387.51     24.84 o 
   6   0   6      143.28      115.48      7.38 o 
   7   0   6      899.39      899.04     30.77 o 
   8   0   6     1097.45     1086.95     48.06 o 
   9   0   6      497.19      463.44     61.68 o 
  10   0   6      804.83      881.50     46.94 o 
  11   0   6      167.42      173.68     35.29 o 
  12   0   6      372.60      470.47     42.68 o 
 -12   1   6       79.58       81.62     21.73 o 
 -11   1   6      143.88      118.30     22.55 o 
 -10   1   6       55.84       46.82     16.17 o 
  -9   1   6      171.74      220.68     24.73 o 
  -8   1   6      340.14      362.72     34.86 o 
  -7   1   6      732.70      761.71     24.41 o 
  -6   1   6      430.94      442.46     14.08 o 
  -5   1   6      373.11      347.00     12.45 o 
  -4   1   6      340.04      330.20     13.11 o 
  -3   1   6      473.12      504.54     15.14 o 
  -2   1   6      312.61      306.07     11.18 o 
  -1   1   6     4418.57     4522.84     79.42 o 
   0   1   6     1201.53     1360.56     24.40 o 
   1   1   6     4538.25     4714.05     64.57 o 
   2   1   6      351.55      348.94      8.93 o 
   3   1   6      398.88      460.25     20.40 o 
   4   1   6      393.81      390.87     10.77 o 
   5   1   6      414.73      417.85     12.96 o 
   6   1   6      461.92      459.60     15.39 o 
   7   1   6      807.80      802.12     38.19 o 
   8   1   6      366.44      389.81     56.96 o 
   9   1   6      208.12      182.63     44.59 o 
  10   1   6       63.47       56.84     17.19 o 
  11   1   6      149.16      192.70     38.77 o 
  12   1   6       83.24       22.73     28.22 o 
 -12   2   6      144.80      146.41     26.47 o 
 -11   2   6      154.98      150.96     25.06 o 
 -10   2   6      230.51      251.91     28.29 o 
  -9   2   6      722.85      759.33     41.41 o 
  -8   2   6      569.05      618.02     27.17 o 
  -7   2   6      858.92      833.24     27.36 o 
  -6   2   6      638.13      584.81     18.69 o 
  -5   2   6      552.64      537.19     11.07 o 
  -4   2   6     2812.40     2609.30     60.50 o 
  -3   2   6     1413.10     1361.45     37.61 o 
  -2   2   6     3628.65     3779.09     75.28 o 
  -1   2   6      292.23      277.03     11.75 o 
   0   2   6      103.44      140.38      7.21 o 
   1   2   6      200.39      180.94      6.87 o 
   2   2   6     3159.70     3395.35     51.37 o 
   3   2   6     1681.25     1645.05     33.24 o 
   4   2   6     2711.78     2609.54     51.11 o 
   5   2   6      509.65      483.93     16.74 o 
   6   2   6      617.79      601.17     23.94 o 
   7   2   6      804.62      770.89     50.61 o 
   8   2   6      553.63      562.47     34.46 o 
   9   2   6      691.84      721.15     41.01 o 
  10   2   6      273.62      287.73     30.21 o 
  11   2   6      172.39      189.85     27.69 o 
  12   2   6      125.65      132.28     27.99 o 
 -12   3   6      110.67      132.16     33.59 o 
 -11   3   6      143.90      179.84     47.86 o 
 -10   3   6      286.46      311.53     31.00 o 
  -9   3   6      140.97      140.97     16.41 o 
  -8   3   6       50.22       49.58     11.00 o 
  -7   3   6     1450.24     1431.94     42.89 o 
  -6   3   6      751.56      741.42     22.64 o 
  -5   3   6     2593.69     2497.79     61.08 o 
  -4   3   6       85.63       64.34     13.38 o 
  -3   3   6     3228.28     2943.61     84.69 o 
  -2   3   6     2346.51     2356.16     52.06 o 
  -1   3   6     3485.13     3358.68     71.25 o 
   0   3   6     9998.01    10604.19    155.86 o 
   1   3   6     3532.75     3470.56     55.99 o 
   2   3   6     2486.19     2438.54     42.09 o 
   3   3   6     3463.47     3239.81     48.52 o 
   4   3   6       95.84       71.50      5.96 o 
   5   3   6     2641.87     2477.48     40.98 o 
   6   3   6      754.70      789.91     28.12 o 
   7   3   6     1369.05     1255.14    117.69 o 
   8   3   6       98.24       89.78     27.99 o 
   9   3   6      110.93       80.91     25.77 o 
  10   3   6      322.76      304.65     31.22 o 
  11   3   6      162.02      187.55     27.46 o 
  12   3   6      115.91       78.26     23.74 o 
 -11   4   6       30.29       16.80     21.60 o 
 -10   4   6       52.36       58.70     28.28 o 
  -9   4   6      163.71      163.78     21.46 o 
  -8   4   6       59.30       70.23     16.03 o 
  -7   4   6       56.67       61.97     13.59 o 
  -6   4   6      132.54      121.75     17.35 o 
  -5   4   6      147.49      168.33     16.63 o 
  -4   4   6      748.90      830.42     57.11 o 
  -3   4   6     1056.02     1180.80     30.68 o 
  -2   4   6     1340.09     1492.67     36.95 o 
  -1   4   6     2323.85     2595.79     57.36 o 
   0   4   6      131.65      131.66     15.34 o 
   1   4   6     2318.40     2529.26     49.71 o 
   2   4   6     1300.20     1489.85     29.72 o 
   3   4   6     1059.07     1161.83     25.32 o 
   4   4   6      727.66      832.67     18.62 o 
   5   4   6      139.64      147.73      9.76 o 
   6   4   6      145.84      140.45     12.05 o 
   7   4   6       59.63       66.68      9.72 o 
   8   4   6       68.42       43.98      9.56 o 
   9   4   6      150.75      151.28     15.09 o 
  10   4   6       45.41       54.02     13.81 o 
  11   4   6       26.00       38.76     12.38 o 
 -11   5   6      135.11      111.49     32.14 o 
 -10   5   6      490.15      506.07     49.91 o 
  -9   5   6      694.79      708.96     40.64 o 
  -8   5   6     1139.14     1137.10     50.92 o 
  -7   5   6      838.92      862.72     40.90 o 
  -6   5   6      292.38      269.14     23.30 o 
  -5   5   6     1531.46     1518.83     57.62 o 
  -4   5   6      408.91      412.59     41.71 o 
  -3   5   6     2877.57     2750.59     64.17 o 
  -2   5   6     1374.00     1281.62     34.06 o 
  -1   5   6     1873.76     1745.62     41.99 o 
   0   5   6      473.67      403.12     17.31 o 
   1   5   6     1625.16     1445.44     40.66 o 
   2   5   6     1228.30     1179.84     29.71 o 
   3   5   6     3025.90     2925.55     57.63 o 
   4   5   6      289.36      291.29     14.67 o 
   5   5   6     1580.23     1513.52     37.27 o 
   6   5   6      385.34      357.26     18.12 o 
   7   5   6      773.42      751.02     26.79 o 
   8   5   6     1219.73     1170.29     35.61 o 
   9   5   6      678.43      660.98     28.69 o 
  10   5   6      501.31      493.70     25.72 o 
  11   5   6      141.87      144.39     17.27 o 
 -11   6   6       70.54       79.97     30.11 o 
 -10   6   6       49.79       54.45     25.57 o 
  -9   6   6      158.79      180.61     31.74 o 
  -8   6   6      282.12      274.66     27.36 o 
  -7   6   6       57.00       58.50     23.10 o 
  -6   6   6      368.98      352.73     59.98 o 
  -5   6   6      112.34      113.72     34.78 o 
  -4   6   6     1117.50     1071.02     57.44 o 
  -3   6   6       35.18       26.18      6.92 o 
  -2   6   6     1313.03     1230.34     35.68 o 
  -1   6   6      686.95      678.62     24.01 o 
   0   6   6     3239.43     3331.85     75.82 o 
   1   6   6      607.28      564.50     22.78 o 
   2   6   6     1274.33     1237.70     31.71 o 
   3   6   6       54.92       55.67      8.21 o 
   4   6   6     1082.96     1113.73     30.39 o 
   5   6   6      158.43      133.09     17.29 o 
   6   6   6      323.03      313.13     21.31 o 
   7   6   6       77.66       77.14     14.01 o 
   8   6   6      243.28      263.17     22.20 o 
   9   6   6      150.04      132.28     16.33 o 
  10   6   6       65.00       52.78     12.41 o 
  11   6   6       66.07       83.63     22.67 o 
 -10   7   6      158.34      157.32     26.94 o 
  -9   7   6      192.95      249.58     57.93 o 
  -8   7   6       55.54       84.78     26.87 o 
  -7   7   6       73.10       73.60     17.60 o 
  -6   7   6       48.32       35.02     13.01 o 
  -5   7   6     1010.43     1054.07     46.64 o 
  -4   7   6       56.92       96.68     16.12 o 
  -3   7   6      983.33      951.68     42.02 o 
  -2   7   6      717.87      774.65     28.30 o 
  -1   7   6      853.82      791.59     28.56 o 
   0   7   6     1956.99     2089.43     54.33 o 
   1   7   6      877.64      822.68     29.00 o 
   2   7   6      779.77      744.38     28.06 o 
   3   7   6      865.73      890.40     27.45 o 
   4   7   6       83.59       66.76     11.70 o 
   5   7   6      875.88      885.39     34.69 o 
   6   7   6       48.78       46.14     12.47 o 
   7   7   6       98.45       96.02     15.35 o 
   8   7   6       58.17       93.89     16.35 o 
   9   7   6      177.66      190.92     22.09 o 
  10   7   6      158.81      118.24     23.70 o 
  -9   8   6       82.46      105.74     23.88 o 
  -8   8   6      577.46      577.05     45.72 o 
  -7   8   6      167.49      197.14     26.63 o 
  -6   8   6      746.03      802.06     44.70 o 
  -5   8   6      716.87      712.55     40.53 o 
  -4   8   6     1344.51     1355.11    117.80 o 
  -3   8   6      470.43      486.52     32.68 o 
  -2   8   6     1796.33     1760.73     51.12 o 
  -1   8   6      253.56      259.48     17.65 o 
   0   8   6      759.36      736.55     28.72 o 
   1   8   6      242.00      248.12     17.50 o 
   2   8   6     1904.13     1906.87     51.94 o 
   3   8   6      466.21      475.94     23.70 o 
   4   8   6     1487.91     1551.55     59.70 o 
   5   8   6      659.44      659.25     31.12 o 
   6   8   6      769.14      771.07     34.03 o 
   7   8   6      162.27      171.73     19.78 o 
   8   8   6      532.90      499.97     38.70 o 
   9   8   6       74.00       64.06     17.80 o 
  -8   9   6        2.93       -0.57     15.28 o 
  -7   9   6       59.84       62.47     18.40 o 
  -6   9   6      204.80      227.59     28.47 o 
  -5   9   6       52.82       24.66     51.51 o 
  -4   9   6       29.67        5.12     12.07 o 
  -3   9   6      377.76      439.10     35.84 o 
  -2   9   6      135.54      144.74     49.11 o 
  -1   9   6       56.60       28.52      9.40 o 
   0   9   6      565.59      561.05     26.40 o 
   1   9   6       46.55       27.29      9.57 o 
   2   9   6      141.99      127.07     15.24 o 
   3   9   6      374.39      411.17     38.69 o 
   4   9   6       26.95       39.64     15.31 o 
   5   9   6       43.78       19.04     14.80 o 
   6   9   6      200.07      192.82     20.86 o 
   7   9   6       52.48       37.15     14.20 o 
   8   9   6        2.31       -5.20     11.99 o 
  -7  10   6      185.92      216.61     30.59 o 
  -6  10   6      645.87      681.56     93.53 o 
  -5  10   6       79.71       48.64     18.74 o 
  -4  10   6      429.08      412.92     35.52 o 
  -3  10   6      660.74      684.00     41.15 o 
  -2  10   6      615.10      585.49     42.01 o 
  -1  10   6       39.78       42.81     16.26 o 
   0  10   6      636.62      644.68     29.77 o 
   1  10   6       46.23       22.57     10.52 o 
   2  10   6      718.41      751.78     31.87 o 
   3  10   6      652.99      644.67     59.30 o 
   4  10   6      427.74      486.19     35.80 o 
   5  10   6       73.96       75.91     20.17 o 
   6  10   6      603.71      631.80     43.26 o 
   7  10   6      180.94      169.71     36.92 o 
  -6  11   6       48.72       59.27     33.70 o 
  -5  11   6      276.56      277.04     33.71 o 
  -4  11   6      140.75      173.40     26.69 o 
  -3  11   6      233.10      288.74     31.00 o 
  -2  11   6      123.63      115.32     21.28 o 
  -1  11   6      197.87      183.64     24.47 o 
   0  11   6       17.77       16.88     11.77 o 
   1  11   6      200.27      253.29     22.03 o 
   2  11   6      111.55      121.25     22.03 o 
   3  11   6      233.53      244.31     28.99 o 
   4  11   6      131.31      146.88     24.36 o 
   5  11   6      237.99      256.63     46.44 o 
   6  11   6       45.21       13.34     17.35 o 
  -4  12   6       81.46       84.39     22.32 o 
  -3  12   6       21.44       17.42     15.32 o 
  -2  12   6       41.10       22.80     16.14 o 
  -1  12   6      272.45      212.38     27.92 o 
   0  12   6       24.91       33.06     15.27 o 
   1  12   6      266.50      297.38     30.81 o 
   2  12   6       43.43       17.02     17.35 o 
   3  12   6       16.01       -8.18     15.03 o 
   4  12   6       93.70      105.67     34.81 o 
   1   0   7     1095.96     1289.77     24.35 o 
   2   0   7      972.13     1031.50     21.04 o 
   3   0   7     1815.19     1968.40     35.39 o 
   4   0   7       73.25       61.53      5.56 o 
   5   0   7      476.03      503.76     15.04 o 
   6   0   7      570.67      609.99     24.11 o 
   7   0   7       96.29       74.90     11.14 o 
   8   0   7      240.36      234.52     24.50 o 
   9   0   7        0.12       -5.19     10.54 o 
  10   0   7        2.91       -7.26     11.52 o 
  11   0   7       26.06       36.99     16.69 o 
  12   0   7       10.51        2.88     16.16 o 
 -12   1   7       18.05       22.21     23.28 o 
 -11   1   7      330.60      331.91     33.44 o 
 -10   1   7       28.78       37.54     15.46 o 
  -9   1   7     1023.37     1109.57     51.17 o 
  -8   1   7      119.72       96.13     13.27 o 
  -7   1   7     1816.75     1761.65     49.12 o 
  -6   1   7     1049.74     1014.05     27.95 o 
  -5   1   7     2261.17     2136.16     44.60 o 
  -4   1   7      335.10      326.71     11.68 o 
  -3   1   7     3124.09     2967.30     56.67 o 
  -2   1   7     1704.33     1708.69     35.37 o 
  -1   1   7    15620.06    15654.25    252.98 o 
   0   1   7     1633.76     1475.46     26.78 o 
   1   1   7    15452.25    15506.02    203.23 o 
   2   1   7     1559.27     1652.39     29.96 o 
   3   1   7     3118.60     2921.61     64.01 o 
   4   1   7      282.03      282.17     12.83 o 
   5   1   7     2218.86     2052.15     44.82 o 
   6   1   7     1062.39     1059.15     28.45 o 
   7   1   7     1664.58     1706.72     62.57 o 
   8   1   7      130.94      136.97     20.62 o 
   9   1   7     1029.00     1034.96     51.18 o 
  10   1   7       34.58       42.52     17.88 o 
  11   1   7      331.21      347.77     42.17 o 
  12   1   7       13.82      -14.79     14.79 o 
 -12   2   7       66.98       82.99     22.81 o 
 -11   2   7       79.09       74.82     20.18 o 
 -10   2   7      398.62      414.04     34.53 o 
  -9   2   7       29.38        7.92     15.74 o 
  -8   2   7      209.79      229.87     18.59 o 
  -7   2   7       52.78       48.65      8.62 o 
  -6   2   7     2025.08     1983.24     52.66 o 
  -5   2   7      186.27      164.80     14.85 o 
  -4   2   7     1850.33     1876.71     50.03 o 
  -3   2   7      135.12      130.66      8.91 o 
  -2   2   7     4288.65     4325.80    111.74 o 
  -1   2   7     3597.62     3961.17     70.60 o 
   0   2   7     2194.13     2148.99     36.98 o 
   1   2   7     3563.28     3947.30     57.02 o 
   2   2   7     4421.86     4393.04     63.30 o 
   3   2   7      107.61      108.98      8.38 o 
   4   2   7     2180.14     2250.09     44.37 o 
   5   2   7      208.16      193.71     11.33 o 
   6   2   7     2123.94     2085.96     74.54 o 
   7   2   7       48.29       30.86     11.87 o 
   8   2   7      241.38      233.46     24.87 o 
   9   2   7       39.98       43.09     15.81 o 
  10   2   7      409.80      389.93     34.69 o 
  11   2   7       80.80       62.51     20.87 o 
  12   2   7       60.86       82.91     23.42 o 
 -11   3   7       87.72       63.17     19.80 o 
 -10   3   7      288.23      307.30     58.33 o 
  -9   3   7      306.40      306.27     22.32 o 
  -8   3   7      238.40      269.41     26.39 o 
  -7   3   7      310.31      241.94     17.62 o 
  -6   3   7      373.50      363.37     19.97 o 
  -5   3   7     1034.74      987.22     31.98 o 
  -4   3   7       96.62      102.80     12.42 o 
  -3   3   7     1757.27     1819.35     54.24 o 
  -2   3   7      749.20      771.36     20.64 o 
  -1   3   7     1232.64     1228.70     32.08 o 
   0   3   7     1660.81     1826.91     33.39 o 
   1   3   7     1407.60     1420.26     27.11 o 
   2   3   7      704.71      751.88     18.57 o 
   3   3   7     1771.40     1689.27     30.23 o 
   4   3   7       96.56       92.31      8.52 o 
   5   3   7     1000.16      952.39     21.21 o 
   6   3   7      402.95      435.16     21.12 o 
   7   3   7      300.98      312.26     25.99 o 
   8   3   7      234.23      216.82     43.65 o 
   9   3   7      250.36      213.95     26.59 o 
  10   3   7      289.51      324.27     56.03 o 
  11   3   7       70.07       87.12     26.45 o 
 -11   4   7       34.40       45.98     26.32 o 
 -10   4   7      511.70      551.05     36.72 o 
  -9   4   7      231.49      201.12     31.74 o 
  -8   4   7      925.21      979.68     45.06 o 
  -7   4   7       11.86        7.01      9.36 o 
  -6   4   7     2017.92     2008.66     67.36 o 
  -5   4   7        3.88        9.29      7.31 o 
  -4   4   7     2820.19     2639.52     76.82 o 
  -3   4   7     2105.68     2209.31     51.00 o 
  -2   4   7     5814.18     5668.21    111.70 o 
  -1   4   7     2807.71     2927.15     64.83 o 
   0   4   7     2235.84     2148.71     44.52 o 
   1   4   7     2849.66     2940.88     50.74 o 
   2   4   7     5546.66     5369.31     87.00 o 
   3   4   7     2216.94     2285.26     42.17 o 
   4   4   7     2644.39     2544.32     46.69 o 
   5   4   7        1.15        5.40      4.77 o 
   6   4   7     2106.17     2097.78     48.34 o 
   7   4   7        8.41        6.07      6.53 o 
   8   4   7     1026.20     1049.61     33.22 o 
   9   4   7      211.99      186.27     16.94 o 
  10   4   7      533.30      567.66     27.93 o 
  11   4   7       42.73       44.36     12.93 o 
 -11   5   7       66.38       49.33     26.32 o 
 -10   5   7       10.24       30.86     20.06 o 
  -9   5   7       13.39       16.40     16.84 o 
  -8   5   7      145.25      148.65     24.89 o 
  -7   5   7      287.61      228.38     43.69 o 
  -6   5   7      538.33      563.41     31.71 o 
  -5   5   7      397.19      351.77     25.24 o 
  -4   5   7      247.13      263.91     28.35 o 
  -3   5   7      315.86      315.99     22.24 o 
  -2   5   7      235.35      241.25     13.46 o 
  -1   5   7     1802.50     1775.30     45.57 o 
   0   5   7      987.13      962.50     29.66 o 
   1   5   7     1786.80     1833.08     39.76 o 
   2   5   7      242.68      246.57     12.92 o 
   3   5   7      260.57      264.26     13.99 o 
   4   5   7      266.51      266.68     14.48 o 
   5   5   7      418.14      409.18     22.45 o 
   6   5   7      558.23      534.08     21.98 o 
   7   5   7      329.81      335.43     18.82 o 
   8   5   7      138.30      141.94     14.47 o 
   9   5   7       12.13        6.52      9.12 o 
  10   5   7        6.82        1.11      9.85 o 
  11   5   7       56.66       53.74     14.27 o 
 -10   6   7      437.93      474.37     50.83 o 
  -9   6   7      253.75      263.48     36.88 o 
  -8   6   7      557.05      514.70     35.56 o 
  -7   6   7       95.24       83.95     17.29 o 
  -6   6   7      420.74      404.13     29.18 o 
  -5   6   7       66.18       73.06     15.27 o 
  -4   6   7      828.92      871.98     53.81 o 
  -3   6   7      619.28      583.61     69.24 o 
  -2   6   7     2453.47     2420.31     60.46 o 
  -1   6   7      489.35      490.12     20.59 o 
   0   6   7     6398.64     6179.33    128.67 o 
   1   6   7      483.66      455.97     20.58 o 
   2   6   7     2692.93     2629.37     53.94 o 
   3   6   7      672.18      667.51     22.28 o 
   4   6   7      895.47      877.22     32.18 o 
   5   6   7       85.28       79.83     12.42 o 
   6   6   7      347.33      306.11     22.04 o 
   7   6   7      101.65       93.66     17.55 o 
   8   6   7      531.57      522.25     29.79 o 
   9   6   7      250.32      254.40     19.55 o 
  10   6   7      409.11      406.49     29.99 o 
 -10   7   7       28.04       37.69     26.45 o 
  -9   7   7      381.75      410.31     43.27 o 
  -8   7   7      102.41       80.24     19.40 o 
  -7   7   7      411.46      362.88     60.22 o 
  -6   7   7       81.53       78.38     17.27 o 
  -5   7   7      458.14      554.05     55.33 o 
  -4   7   7      241.76      209.93     22.31 o 
  -3   7   7     2091.98     2288.16     81.65 o 
  -2   7   7     1424.72     1423.51     42.29 o 
  -1   7   7     1437.76     1441.99     41.96 o 
   0   7   7     1347.69     1440.81     55.64 o 
   1   7   7     1402.22     1385.23     44.04 o 
   2   7   7     1430.44     1539.90     58.14 o 
   3   7   7     1951.92     2020.98     48.03 o 
   4   7   7      264.70      265.33     23.17 o 
   5   7   7      392.47      421.90     25.57 o 
   6   7   7       65.05       75.88     13.71 o 
   7   7   7      438.97      441.01     27.28 o 
   8   7   7       90.84       73.52     14.76 o 
   9   7   7      420.70      405.46     29.37 o 
  10   7   7       33.69       27.66     14.55 o 
  -9   8   7       29.52       41.86     18.74 o 
  -8   8   7       63.58       37.72     17.95 o 
  -7   8   7      130.56      134.55     23.46 o 
  -6   8   7      167.09      131.42     22.45 o 
  -5   8   7       58.71       20.65     12.85 o 
  -4   8   7       31.31       18.95     13.09 o 
  -3   8   7       69.40       56.79     18.45 o 
  -2   8   7      204.32      182.48     36.11 o 
  -1   8   7      105.29      118.48     13.45 o 
   0   8   7      407.68      398.54     21.88 o 
   1   8   7      103.24       94.38     12.89 o 
   2   8   7      223.03      226.27     17.46 o 
   3   8   7       68.91       70.45     12.09 o 
   4   8   7       21.84       28.30     11.20 o 
   5   8   7       64.83       69.78     13.40 o 
   6   8   7      173.26      163.49     22.93 o 
   7   8   7      137.61      117.74     17.35 o 
   8   8   7       68.85       91.46     17.03 o 
   9   8   7       32.87       26.79     14.24 o 
  -8   9   7       50.10       27.06     22.64 o 
  -7   9   7      502.55      558.94     42.32 o 
  -6   9   7      206.96      185.09     26.66 o 
  -5   9   7      954.53     1002.66     50.99 o 
  -4   9   7      309.13      299.30     29.10 o 
  -3   9   7     1382.77     1382.78     57.99 o 
  -2   9   7      183.08      157.31     29.07 o 
  -1   9   7      702.20      724.79     30.15 o 
   0   9   7       36.54       27.21      9.73 o 
   1   9   7      615.37      625.01     28.77 o 
   2   9   7      210.47      229.91     21.73 o 
   3   9   7     1214.94     1312.56     56.87 o 
   4   9   7      307.20      266.57     27.32 o 
   5   9   7      883.53      936.34     57.22 o 
   6   9   7      213.83      241.01     22.69 o 
   7   9   7      505.48      551.68     32.48 o 
   8   9   7       49.64       58.25     15.73 o 
  -7  10   7       20.60        8.36     19.53 o 
  -6  10   7      159.94      133.93     24.94 o 
  -5  10   7      203.07      217.42     29.21 o 
  -4  10   7      316.08      305.60     31.97 o 
  -3  10   7      286.06      312.18     57.66 o 
  -2  10   7      183.49      164.75     23.21 o 
  -1  10   7       21.78       10.21     11.27 o 
   0  10   7        4.47       -3.04      8.51 o 
   1  10   7       20.93       10.32      9.48 o 
   2  10   7      204.53      202.76     19.00 o 
   3  10   7      299.09      313.71     30.17 o 
   4  10   7      300.14      271.57     29.82 o 
   5  10   7      207.10      181.69     26.26 o 
   6  10   7      152.89      162.04     26.32 o 
   7  10   7       20.02       18.16     18.06 o 
  -6  11   7       15.48        1.07     22.22 o 
  -5  11   7      115.70      124.65     25.20 o 
  -4  11   7       87.79       51.38     24.69 o 
  -3  11   7      130.88      103.83     67.34 o 
  -2  11   7       56.64       58.57     17.42 o 
  -1  11   7      339.80      300.43     40.93 o 
   0  11   7      356.68      363.83     30.87 o 
   1  11   7      262.80      297.98     23.27 o 
   2  11   7       64.25       35.78     16.49 o 
   3  11   7       95.84       96.61     21.48 o 
   4  11   7       97.50       79.93     20.74 o 
   5  11   7      139.81      117.93     26.74 o 
   6  11   7       12.19       23.87     17.91 o 
  -3  12   7       41.96       32.98     28.02 o 
  -2  12   7      508.35      520.76     40.38 o 
  -1  12   7       10.86       11.32     14.77 o 
   0  12   7      430.07      459.57     49.73 o 
   1  12   7       15.75       29.05     22.13 o 
   2  12   7      432.12      430.97     37.37 o 
   3  12   7       45.73       40.45     19.22 o 
   0   0   8     1246.50     1377.97     27.67 o 
   1   0   8    17262.70    16595.12    239.83 o 
   2   0   8     2871.92     2752.08     46.68 o 
   3   0   8     2750.02     2500.31     43.85 o 
   4   0   8     3045.33     2828.96     49.38 o 
   5   0   8     1936.11     1913.50     43.30 o 
   6   0   8        3.87        2.97      6.29 o 
   7   0   8     1428.14     1451.91     43.71 o 
   8   0   8      330.68      342.09     28.96 o 
   9   0   8      885.80      877.50     98.03 o 
  10   0   8        0.55       15.41     13.54 o 
  11   0   8      646.55      696.47     47.08 o 
  12   0   8       32.62       12.48     20.94 o 
 -12   1   8       99.97       85.32     22.34 o 
 -11   1   8       62.56       47.36     17.91 o 
 -10   1   8       58.55       63.04     18.08 o 
  -9   1   8       42.55       20.45     13.43 o 
  -8   1   8      226.99      212.85     23.68 o 
  -7   1   8       57.73       57.52     10.72 o 
  -6   1   8      878.51      870.08     31.44 o 
  -5   1   8      248.11      228.33     11.71 o 
  -4   1   8      343.16      341.66     15.70 o 
  -3   1   8     2547.93     2625.02     55.49 o 
  -2   1   8     1059.65     1002.64     24.52 o 
  -1   1   8      282.72      296.43     16.28 o 
   0   1   8     2403.62     2535.36     42.65 o 
   1   1   8      279.93      310.76      8.09 o 
   2   1   8     1025.20      969.84     23.39 o 
   3   1   8     2515.24     2645.80     52.55 o 
   4   1   8      404.60      404.20     22.66 o 
   5   1   8      222.03      200.57     12.27 o 
   6   1   8      976.17      960.19     27.43 o 
   7   1   8       65.31       47.57     13.61 o 
   8   1   8      258.24      230.96     25.00 o 
   9   1   8       49.82       52.60     27.44 o 
  10   1   8       51.80       42.91     15.80 o 
  11   1   8       72.95       61.86     20.50 o 
  12   1   8       84.41       80.55     23.59 o 
 -11   2   8      167.08      124.25     24.51 o 
 -10   2   8        9.14       17.27     14.77 o 
  -9   2   8      401.82      427.94     33.59 o 
  -8   2   8      176.02      151.37     16.53 o 
  -7   2   8      665.04      665.43     27.94 o 
  -6   2   8      303.82      310.04     17.88 o 
  -5   2   8     1491.44     1466.03     95.27 o 
  -4   2   8      390.24      396.94     16.03 o 
  -3   2   8     4975.40     4921.68     92.35 o 
  -2   2   8     1925.15     1977.37     47.72 o 
  -1   2   8     4834.30     4890.21     77.64 o 
   0   2   8    10488.15    11217.88    164.93 o 
   1   2   8     5239.79     5163.26     71.70 o 
   2   2   8     1888.38     1948.60     30.92 o 
   3   2   8     5230.24     5194.44     74.09 o 
   4   2   8      368.99      377.87     15.42 o 
   5   2   8     1630.43     1570.52     36.75 o 
   6   2   8      276.49      269.15     18.96 o 
   7   2   8      596.13      585.34     26.97 o 
   8   2   8      140.36      138.03     22.99 o 
   9   2   8      399.23      395.69     33.55 o 
  10   2   8        5.79        6.08     14.06 o 
  11   2   8      160.24      135.61     57.80 o 
 -11   3   8       12.05       11.09     15.68 o 
 -10   3   8      183.57      211.63     27.68 o 
  -9   3   8      145.68      107.97     15.38 o 
  -8   3   8      441.19      449.49     25.57 o 
  -7   3   8      318.34      319.89     25.89 o 
  -6   3   8     4441.29     4407.02     99.07 o 
  -5   3   8      870.91      890.84     36.29 o 
  -4   3   8     4253.92     4088.65    111.82 o 
  -3   3   8     1383.58     1378.11     46.21 o 
  -2   3   8     3636.64     3537.17     68.28 o 
  -1   3   8      289.12      332.44     14.13 o 
   0   3   8     4705.28     4456.46     71.32 o 
   1   3   8      242.74      313.49     11.47 o 
   2   3   8     4012.15     3905.79     62.84 o 
   3   3   8     1362.41     1391.13     29.06 o 
   4   3   8     4352.99     4262.16     64.32 o 
   5   3   8      862.03      888.26     20.93 o 
   6   3   8     4434.95     4298.24     98.37 o 
   7   3   8      311.09      300.99     26.71 o 
   8   3   8      482.90      449.55     44.68 o 
   9   3   8      144.90      149.52     26.32 o 
  10   3   8      202.79      224.20     29.48 o 
  11   3   8       11.70       -4.04     19.46 o 
 -11   4   8        1.13      -18.78     18.78 o 
 -10   4   8       27.73        9.79     19.13 o 
  -9   4   8       75.10      115.24     26.23 o 
  -8   4   8       28.42       32.93     16.40 o 
  -7   4   8       36.89       33.16     11.68 o 
  -6   4   8      853.12      890.16     39.33 o 
  -5   4   8      150.52      170.57     17.93 o 
  -4   4   8      199.45      206.99     18.18 o 
  -3   4   8      386.36      382.49     30.09 o 
  -2   4   8      244.79      280.12     13.13 o 
  -1   4   8       74.31       91.14      8.72 o 
   0   4   8      718.01      784.68     22.37 o 
   1   4   8       84.41      103.79      7.78 o 
   2   4   8      234.93      250.82     11.44 o 
   3   4   8      388.34      388.75     14.10 o 
   4   4   8      195.76      188.37      9.65 o 
   5   4   8      155.29      160.90     11.00 o 
   6   4   8      872.37      883.56     24.75 o 
   7   4   8       38.48       35.72      8.75 o 
   8   4   8       31.70       31.06      9.52 o 
   9   4   8       76.00       64.51     12.06 o 
  10   4   8       22.85       31.10     11.67 o 
  11   4   8        1.08        6.92     11.12 o 
 -11   5   8      110.76       75.03     28.61 o 
 -10   5   8      413.81      375.09     45.72 o 
  -9   5   8       43.83       34.34     21.25 o 
  -8   5   8      652.42      677.75     38.23 o 
  -7   5   8      110.45      102.42     17.81 o 
  -6   5   8      467.65      454.83     29.47 o 
  -5   5   8      415.07      399.68     36.59 o 
  -4   5   8     2371.69     2318.40     74.02 o 
  -3   5   8      929.61      883.62     37.72 o 
  -2   5   8     5191.92     5161.50    109.01 o 
  -1   5   8     1449.45     1430.78     39.06 o 
   0   5   8     1907.75     1641.36     47.47 o 
   1   5   8     1466.18     1484.87     34.71 o 
   2   5   8     5340.73     5278.97     95.83 o 
   3   5   8      846.33      873.02     22.96 o 
   4   5   8     2339.60     2319.07     51.48 o 
   5   5   8      396.89      391.80     18.40 o 
   6   5   8      504.29      481.85     21.22 o 
   7   5   8      140.72      151.11     16.34 o 
   8   5   8      726.53      749.71     28.54 o 
   9   5   8       35.38       14.15      9.79 o 
  10   5   8      401.40      404.41     24.52 o 
  11   5   8       88.94       73.56     15.12 o 
 -10   6   8       76.16       73.27     27.51 o 
  -9   6   8      154.19      200.42     36.15 o 
  -8   6   8      437.18      408.59     49.69 o 
  -7   6   8      529.27      473.80     51.58 o 
  -6   6   8       63.77       50.47     13.80 o 
  -5   6   8      886.44      900.01     61.92 o 
  -4   6   8       84.51       83.22     36.97 o 
  -3   6   8      866.69      889.53     39.09 o 
  -2   6   8      180.14      195.14     19.16 o 
  -1   6   8      847.40      864.63     28.87 o 
   0   6   8       99.92      118.48     11.95 o 
   1   6   8      777.88      761.54     28.42 o 
   2   6   8      149.20      163.73     12.13 o 
   3   6   8      789.97      788.48     25.64 o 
   4   6   8      100.52       97.87     10.72 o 
   5   6   8      999.38      959.09     35.55 o 
   6   6   8       60.62       52.34     12.25 o 
   7   6   8      597.05      567.55     36.56 o 
   8   6   8      421.39      363.82     26.31 o 
   9   6   8      183.05      182.89     17.73 o 
  10   6   8       83.06       70.33     14.40 o 
 -10   7   8       54.99       50.70     27.77 o 
  -9   7   8        5.96        0.00     19.62 o 
  -8   7   8      190.33      194.18     26.56 o 
  -7   7   8      161.77      172.70     24.36 o 
  -6   7   8      355.66      301.23     28.53 o 
  -5   7   8     1146.97     1187.66    136.25 o 
  -4   7   8      915.42      948.50     45.05 o 
  -3   7   8       36.51       29.74     11.66 o 
  -2   7   8      602.05      593.09     32.78 o 
  -1   7   8       81.50       85.07     11.58 o 
   0   7   8      226.07      212.14     19.16 o 
   1   7   8       92.90      125.38     13.40 o 
   2   7   8      679.78      647.53     33.08 o 
   3   7   8       25.79       25.77      7.81 o 
   4   7   8     1047.13     1051.53     31.53 o 
   5   7   8     1143.39     1211.08     46.65 o 
   6   7   8      424.15      387.77     32.47 o 
   7   7   8      152.07      154.12     18.74 o 
   8   7   8      202.58      195.38     21.48 o 
   9   7   8        8.59       -5.15     12.55 o 
  10   7   8       52.30       58.59     16.85 o 
  -9   8   8      337.71      368.37     49.51 o 
  -8   8   8       74.32       82.00     20.55 o 
  -7   8   8      698.56      713.30     53.37 o 
  -6   8   8      463.41      477.14     35.94 o 
  -5   8   8     1220.49     1323.86    123.90 o 
  -4   8   8      145.85      163.53     23.06 o 
  -3   8   8     1953.24     2008.02     84.16 o 
  -2   8   8      400.25      400.90     38.86 o 
  -1   8   8     1003.22     1010.45     44.49 o 
   0   8   8       10.05        5.83      7.93 o 
   1   8   8      911.86      961.72     35.04 o 
   2   8   8      479.71      520.30     31.76 o 
   3   8   8     1710.32     1754.46     53.40 o 
   4   8   8      134.56      136.89     16.84 o 
   5   8   8     1180.34     1219.23     44.45 o 
   6   8   8      432.61      429.29     28.10 o 
   7   8   8      768.05      798.00     37.27 o 
   8   8   8       53.81       51.71     14.03 o 
   9   8   8      387.22      437.86     31.69 o 
  -8   9   8       11.09       -4.66     14.88 o 
  -7   9   8       20.85       20.51     15.02 o 
  -6   9   8       68.58       29.28     27.33 o 
  -5   9   8       15.50      -11.48     11.48 o 
  -4   9   8       58.81       40.52     15.92 o 
  -3   9   8       97.91       89.55     22.88 o 
  -2   9   8      562.52      528.54     60.93 o 
  -1   9   8      473.75      447.94     31.85 o 
   0   9   8       29.41       13.28      9.02 o 
   1   9   8      469.72      487.34     26.10 o 
   2   9   8      577.88      593.70     41.36 o 
   3   9   8      102.62      117.20     20.99 o 
   4   9   8       64.23       65.05     18.20 o 
   5   9   8       15.17        4.82     14.82 o 
   6   9   8       61.35       38.29     13.41 o 
   7   9   8       23.60       27.53     13.15 o 
   8   9   8        8.53        8.40     15.70 o 
  -7  10   8      203.22      192.04     44.92 o 
  -6  10   8       38.73       23.75     16.88 o 
  -5  10   8      344.61      356.56     35.32 o 
  -4  10   8       64.59       83.70     19.39 o 
  -3  10   8      359.86      372.82     32.65 o 
  -2  10   8      131.10      128.22     20.96 o 
  -1  10   8      691.20      720.26     39.96 o 
   0  10   8        9.83       30.30     13.25 o 
   1  10   8      655.78      675.16     31.70 o 
   2  10   8      114.54      100.81     15.70 o 
   3  10   8      353.82      321.10     31.02 o 
   4  10   8       62.51       59.74     39.59 o 
   5  10   8      378.45      394.04     35.92 o 
   6  10   8       33.04       43.94     19.62 o 
   7  10   8      227.18      260.37     49.84 o 
  -5  11   8        1.59       -1.16     14.39 o 
  -4  11   8      195.05      183.27     27.35 o 
  -3  11   8       24.75       18.00     16.09 o 
  -2  11   8      386.85      506.63     38.22 o 
  -1  11   8      130.21      143.51     25.64 o 
   0  11   8      385.88      381.01     47.44 o 
   1  11   8      133.69      108.58     23.72 o 
   2  11   8      371.62      450.27     36.69 o 
   3  11   8       16.61       -6.32     14.87 o 
   4  11   8      181.06      207.34     29.21 o 
   5  11   8        0.12       -7.83     17.13 o 
  -3  12   8        1.42      -11.31     14.20 o 
  -2  12   8       49.74       35.69     19.13 o 
  -1  12   8       56.22       71.23     20.83 o 
   0  12   8        1.59        3.54     13.47 o 
   1  12   8       49.73       -1.41     20.15 o 
   2  12   8       43.08       56.48     20.42 o 
   3  12   8        0.98      -10.00     15.24 o 
   1   0   9      648.04      760.72     17.89 o 
   2   0   9     1171.81     1163.24     24.43 o 
   3   0   9       44.98       48.94      5.19 o 
   4   0   9      126.60      109.46      9.89 o 
   5   0   9       39.27       32.63      7.20 o 
   6   0   9       27.34       20.65      7.07 o 
   7   0   9      422.96      464.98     24.07 o 
   8   0   9       31.91       31.96     13.16 o 
   9   0   9       63.26       31.67     14.34 o 
  10   0   9        6.20        1.95     12.90 o 
  11   0   9       69.70       32.16     18.64 o 
 -11   1   9      260.33      227.07     30.05 o 
 -10   1   9      340.37      358.99     34.00 o 
  -9   1   9      264.90      253.95     28.09 o 
  -8   1   9     1313.43     1199.19     53.59 o 
  -7   1   9      298.89      287.41     30.13 o 
  -6   1   9     1156.94     1098.56     36.92 o 
  -5   1   9     1008.74     1050.36     29.59 o 
  -4   1   9     3806.10     3686.77     64.20 o 
  -3   1   9     1204.75     1219.96     26.10 o 
  -2   1   9     5249.37     5007.79     91.88 o 
  -1   1   9     1480.32     1342.29     28.68 o 
   0   1   9     6145.59     6320.67     96.78 o 
   1   1   9     1460.08     1338.34     20.17 o 
   2   1   9     5289.74     5181.95     80.54 o 
   3   1   9     1132.88     1140.57     23.98 o 
   4   1   9     4051.41     3859.22     72.83 o 
   5   1   9      967.41      969.85     39.87 o 
   6   1   9     1135.64     1156.66     32.12 o 
   7   1   9      338.67      299.36     21.08 o 
   8   1   9     1277.39     1252.13     88.17 o 
   9   1   9      317.08      306.35     51.47 o 
  10   1   9      389.34      414.70     36.23 o 
  11   1   9      250.63      185.69     32.01 o 
 -11   2   9       22.97       11.57     24.20 o 
 -10   2   9       32.59       17.20     14.27 o 
  -9   2   9      279.40      297.56     87.82 o 
  -8   2   9      138.61      120.49     15.71 o 
  -7   2   9      571.10      530.48     48.46 o 
  -6   2   9     1186.01     1109.65     37.84 o 
  -5   2   9     1028.64     1042.15     32.87 o 
  -4   2   9      775.27      752.79     25.81 o 
  -3   2   9     2432.63     2207.00     54.15 o 
  -2   2   9      244.98      253.99     15.33 o 
  -1   2   9     1689.03     1622.83     30.77 o 
   0   2   9       19.47       13.23      4.46 o 
   1   2   9     1788.97     1773.73     33.13 o 
   2   2   9      182.51      190.08      7.00 o 
   3   2   9     2466.50     2235.29     38.10 o 
   4   2   9      745.33      716.87     22.53 o 
   5   2   9      944.34      971.36     28.06 o 
   6   2   9     1213.21     1229.60     39.56 o 
   7   2   9      540.62      534.15     26.74 o 
   8   2   9      166.07      147.94     22.32 o 
   9   2   9      283.20      266.48     29.30 o 
  10   2   9       30.87       24.64     33.53 o 
  11   2   9       26.57       43.26     35.31 o 
 -11   3   9        9.39       10.09     19.90 o 
 -10   3   9        0.87       18.07     14.99 o 
  -9   3   9      324.56      293.61     23.05 o 
  -8   3   9       49.69       27.84     10.91 o 
  -7   3   9      136.28      155.68     20.36 o 
  -6   3   9      922.02      920.78     40.25 o 
  -5   3   9      305.67      299.91     55.04 o 
  -4   3   9     2596.25     2475.88    100.91 o 
  -3   3   9     1391.16     1454.79     40.45 o 
  -2   3   9     1188.42     1249.25     28.23 o 
  -1   3   9      278.33      342.32     13.74 o 
   0   3   9      654.15      589.73     15.94 o 
   1   3   9      335.20      392.35     13.07 o 
   2   3   9     1111.71     1166.76     26.57 o 
   3   3   9     1314.54     1378.95     27.37 o 
   4   3   9     2467.01     2434.18     41.99 o 
   5   3   9      259.26      251.82     11.75 o 
   6   3   9      931.89      872.42     25.05 o 
   7   3   9      155.50      146.99     21.12 o 
   8   3   9       72.34       54.18     16.08 o 
   9   3   9      318.83      256.26     29.50 o 
  10   3   9        3.02       -4.65     14.15 o 
  11   3   9       10.72       13.44     39.32 o 
 -11   4   9      125.92      144.43     35.27 o 
 -10   4   9       67.84       21.25     20.37 o 
  -9   4   9      270.36      359.87     30.15 o 
  -8   4   9      469.04      390.91     42.32 o 
  -7   4   9      896.26      819.08     56.03 o 
  -6   4   9      880.48      895.57     50.57 o 
  -5   4   9     2987.20     3017.58     89.37 o 
  -4   4   9      954.19      915.06     38.86 o 
  -3   4   9     4148.16     3929.38    112.08 o 
  -2   4   9      735.91      709.53     32.81 o 
  -1   4   9     1494.47     1404.04     32.91 o 
   0   4   9       91.64      120.72      8.25 o 
   1   4   9     1379.06     1346.96     29.35 o 
   2   4   9      891.99      863.52     22.52 o 
   3   4   9     4347.46     4271.21     71.34 o 
   4   4   9     1018.03      963.68     22.95 o 
   5   4   9     3119.44     2987.61     56.08 o 
   6   4   9      962.96      925.02     26.03 o 
   7   4   9      899.87      852.07     36.40 o 
   8   4   9      513.10      522.19     24.14 o 
   9   4   9      267.19      288.41     20.88 o 
  10   4   9       77.62      103.88     17.10 o 
  11   4   9      116.32      132.39     17.73 o 
 -10   5   9      138.63      152.58     24.41 o 
  -9   5   9      158.17      104.48     28.30 o 
  -8   5   9      283.99      241.28     37.03 o 
  -7   5   9       20.82       20.40     12.16 o 
  -6   5   9      111.18       87.63     29.41 o 
  -5   5   9      684.47      646.56     33.94 o 
  -4   5   9       30.06       12.76     10.14 o 
  -3   5   9      328.42      357.35     24.32 o 
  -2   5   9      218.54      257.22     46.56 o 
  -1   5   9      486.70      516.19     20.86 o 
   0   5   9       45.85       55.24      9.14 o 
   1   5   9      497.00      517.95     18.68 o 
   2   5   9      193.76      210.56     11.71 o 
   3   5   9      298.88      322.20     14.28 o 
   4   5   9       32.94       44.92      8.30 o 
   5   5   9      665.88      649.27     23.94 o 
   6   5   9      106.63       98.66     11.90 o 
   7   5   9       29.34       28.23      9.53 o 
   8   5   9      265.41      234.29     18.30 o 
   9   5   9      140.05      128.11     15.88 o 
  10   5   9      146.70      155.37     18.12 o 
 -10   6   9       53.59       91.17     30.33 o 
  -9   6   9      242.81      272.54     41.13 o 
  -8   6   9       69.37       60.49     21.91 o 
  -7   6   9      459.44      483.54     34.45 o 
  -6   6   9      277.16      263.67     25.39 o 
  -5   6   9      923.62      896.35     44.15 o 
  -4   6   9      351.28      348.24     27.10 o 
  -3   6   9      686.04      673.10     55.24 o 
  -2   6   9      783.35      809.90     37.41 o 
  -1   6   9      824.31      749.01     27.50 o 
   0   6   9     1239.26     1268.76     38.42 o 
   1   6   9      880.21      840.74     29.72 o 
   2   6   9      798.18      808.97     25.62 o 
   3   6   9      634.11      648.21     23.35 o 
   4   6   9      424.98      441.73     19.87 o 
   5   6   9      831.02      856.74     34.26 o 
   6   6   9      277.57      262.59     21.79 o 
   7   6   9      483.91      512.05     29.54 o 
   8   6   9       73.20       80.01     16.02 o 
   9   6   9      255.99      255.67     39.73 o 
  10   6   9       67.93      100.28     16.32 o 
  -9   7   9      467.93      518.59     56.03 o 
  -8   7   9      143.94      157.21     24.92 o 
  -7   7   9      206.60      231.38     48.36 o 
  -6   7   9      511.93      492.12     35.20 o 
  -5   7   9       36.54       19.02     12.63 o 
  -4   7   9      900.13      970.65     46.87 o 
  -3   7   9      521.86      467.81     31.40 o 
  -2   7   9      959.41      963.09     43.79 o 
  -1   7   9      153.94      156.42     18.56 o 
   0   7   9     2989.29     2880.75     71.19 o 
   1   7   9      104.48      112.11     13.41 o 
   2   7   9     1121.40     1070.33     36.45 o 
   3   7   9      473.95      512.53     21.50 o 
   4   7   9     1030.74     1096.71     41.12 o 
   5   7   9       16.26        5.43      8.85 o 
   6   7   9      528.20      539.71     29.60 o 
   7   7   9      210.00      221.52     22.25 o 
   8   7   9       96.32       99.57     17.69 o 
   9   7   9      494.03      527.04     33.87 o 
  -8   8   9       89.12       72.31     20.00 o 
  -7   8   9        1.48        0.28     13.01 o 
  -6   8   9      637.79      650.00     42.75 o 
  -5   8   9       33.05       40.50     15.00 o 
  -4   8   9      161.39      162.22     22.69 o 
  -3   8   9       92.77       72.94     16.33 o 
  -2   8   9      242.37      236.32     24.03 o 
  -1   8   9      412.74      414.99     41.95 o 
   0   8   9      327.09      311.42     24.00 o 
   1   8   9      430.02      443.64     24.05 o 
   2   8   9      238.27      234.09     18.92 o 
   3   8   9       76.70       64.43     12.68 o 
   4   8   9      150.15      126.87     18.40 o 
   5   8   9       24.79       15.49     10.89 o 
   6   8   9      629.11      649.52     33.83 o 
   7   8   9        3.72       -7.10     10.41 o 
   8   8   9       90.78       74.46     16.87 o 
  -7   9   9       39.83       34.96     17.80 o 
  -6   9   9      542.50      660.05     48.32 o 
  -5   9   9      275.85      256.33     30.13 o 
  -4   9   9      437.67      465.65     36.47 o 
  -3   9   9      185.86      167.90     23.98 o 
  -2   9   9      463.53      467.25     34.26 o 
  -1   9   9      332.75      344.67     29.00 o 
   0   9   9      947.55     1054.77     64.39 o 
   1   9   9      338.67      376.80     23.74 o 
   2   9   9      581.61      621.11     29.17 o 
   3   9   9      167.35      182.73     23.89 o 
   4   9   9      541.51      559.18     79.86 o 
   5   9   9      314.31      282.06     30.67 o 
   6   9   9      588.84      612.41     34.61 o 
   7   9   9       61.46       75.14     17.36 o 
  -6  10   9       23.67        9.42     16.42 o 
  -5  10   9      219.13      182.44     27.84 o 
  -4  10   9      179.84      156.09     25.02 o 
  -3  10   9       37.76       24.08     15.95 o 
  -2  10   9      163.29      138.21     22.66 o 
  -1  10   9      418.92      438.19     33.37 o 
   0  10   9       22.92       -0.04     11.29 o 
   1  10   9      448.90      455.41     33.33 o 
   2  10   9      172.34      176.86     19.45 o 
   3  10   9       26.25       27.24     15.00 o 
   4  10   9      154.18      125.04     24.35 o 
   5  10   9      183.73      171.04     31.52 o 
   6  10   9       19.47       36.43     20.03 o 
  -5  11   9       34.84       -0.97     15.02 o 
  -4  11   9      114.42      161.91     27.75 o 
  -3  11   9       14.34       18.98     14.91 o 
  -2  11   9       97.66      116.88     24.14 o 
  -1  11   9       29.31       46.63     16.93 o 
   0  11   9        6.74       -1.41     11.66 o 
   1  11   9       25.90       27.19     14.69 o 
   2  11   9       74.99       50.44     18.37 o 
   3  11   9       13.01       14.50     15.55 o 
   4  11   9      138.94      128.54     24.78 o 
   5  11   9       37.77       32.52     19.36 o 
  -1  12   9      467.86      471.01     38.77 o 
   0  12   9      363.42      393.64     37.96 o 
   1  12   9      459.36      531.42     58.02 o 
   0   0  10      402.23      322.67     14.12 o 
   1   0  10       46.07       49.25      4.43 o 
   2   0  10     6136.44     5891.75    102.81 o 
   3   0  10      338.89      297.43     11.49 o 
   4   0  10     5467.24     5116.58     95.38 o 
   5   0  10       11.41       17.39      6.81 o 
   6   0  10     1303.87     1255.94     35.23 o 
   7   0  10       62.94       48.93     11.32 o 
   8   0  10     1783.50     1684.66     66.91 o 
   9   0  10        7.80       -7.41     12.35 o 
  10   0  10      530.96      574.84     49.60 o 
  11   0  10       39.72       18.56     16.82 o 
 -11   1  10      114.18       68.83     30.57 o 
 -10   1  10       21.88       17.15     20.81 o 
  -9   1  10       78.67       80.54     18.96 o 
  -8   1  10       64.11       72.76     18.01 o 
  -7   1  10      145.55      140.56     22.76 o 
  -6   1  10        5.26        0.71      7.02 o 
  -5   1  10      563.90      568.54     21.52 o 
  -4   1  10      342.02      341.50     16.55 o 
  -3   1  10     1599.86     1500.70     31.11 o 
  -2   1  10      662.36      677.12     19.69 o 
  -1   1  10      225.70      210.59      8.90 o 
   0   1  10     1902.76     2013.30     32.97 o 
   1   1  10      271.45      275.03      6.96 o 
   2   1  10      670.88      669.42     14.42 o 
   3   1  10     1563.82     1411.16     34.99 o 
   4   1  10      328.95      299.35     15.55 o 
   5   1  10      506.17      515.75     24.83 o 
   6   1  10        3.30       -1.04      6.19 o 
   7   1  10      173.63      177.21     17.71 o 
   8   1  10       56.61       65.42     17.12 o 
   9   1  10       75.41      100.53     26.83 o 
  10   1  10       21.61       -7.58     13.52 o 
  11   1  10       94.76      136.18     57.80 o 
 -11   2  10       30.47       34.34     24.18 o 
 -10   2  10      402.49      433.04     37.55 o 
  -9   2  10       17.99       14.97     14.01 o 
  -8   2  10      524.76      559.61     29.12 o 
  -7   2  10      360.34      363.39     23.27 o 
  -6   2  10     1512.63     1463.89     45.46 o 
  -5   2  10      147.46      141.62     18.42 o 
  -4   2  10     2823.13     2808.69     59.13 o 
  -3   2  10      433.44      429.98     19.62 o 
  -2   2  10     1800.91     1648.23     50.37 o 
  -1   2  10      677.14      649.19     16.15 o 
   0   2  10     2758.39     2441.14     44.42 o 
   1   2  10      686.10      660.35     17.78 o 
   2   2  10     1661.69     1553.79     29.29 o 
   3   2  10      433.00      458.39     14.02 o 
   4   2  10     2936.47     2821.52     58.47 o 
   5   2  10      142.23      149.91     12.17 o 
   6   2  10     1500.53     1471.82     45.92 o 
   7   2  10      352.21      421.80     24.82 o 
   8   2  10      525.61      544.71     37.84 o 
   9   2  10       15.98        1.38     12.39 o 
  10   2  10      453.25      461.26     41.55 o 
  11   2  10       34.71       40.08     19.63 o 
 -11   3  10      176.61      202.46     29.32 o 
 -10   3  10       99.67       68.46     20.20 o 
  -9   3  10      519.27      516.02     29.58 o 
  -8   3  10       44.02       50.47     12.78 o 
  -7   3  10     1323.11     1279.82     56.96 o 
  -6   3  10       38.72       32.10     12.44 o 
  -5   3  10     1934.52     1866.91     61.40 o 
  -4   3  10       25.25       26.00      9.26 o 
  -3   3  10     3519.65     3396.59     80.71 o 
  -2   3  10      155.23      166.01     13.31 o 
  -1   3  10     1215.25     1190.30     29.43 o 
   0   3  10        0.47        4.25      3.71 o 
   1   3  10     1224.45     1211.67     26.74 o 
   2   3  10      163.13      179.10     10.36 o 
   3   3  10     3660.32     3573.44     56.08 o 
   4   3  10       29.87       28.33      5.66 o 
   5   3  10     1913.40     1871.45     36.01 o 
   6   3  10       40.55       43.52      7.53 o 
   7   3  10     1151.72     1135.57     40.88 o 
   8   3  10       39.97       26.49     18.34 o 
   9   3  10      514.31      492.64     38.63 o 
  10   3  10       94.25       88.55     52.20 o 
  11   3  10      190.23      202.55     44.24 o 
 -10   4  10        6.68      -10.93     17.19 o 
  -9   4  10       65.70       66.34     17.93 o 
  -8   4  10      343.60      312.84     38.53 o 
  -7   4  10       24.71       21.95     16.27 o 
  -6   4  10      139.66      121.72     25.44 o 
  -5   4  10      299.31      295.37     22.87 o 
  -4   4  10      226.79      212.83     19.32 o 
  -3   4  10       26.36       28.59      9.65 o 
  -2   4  10       56.12       62.70      9.95 o 
  -1   4  10      206.37      228.29     16.13 o 
   0   4  10        0.69        8.14      4.53 o 
   1   4  10      204.48      207.30     11.00 o 
   2   4  10       48.17       50.66      7.05 o 
   3   4  10       23.49       28.90      6.15 o 
   4   4  10      210.25      203.08     11.50 o 
   5   4  10      292.93      319.72     15.44 o 
   6   4  10      147.98      116.54     10.98 o 
   7   4  10       22.60       20.48      8.42 o 
   8   4  10      352.34      334.19     21.24 o 
   9   4  10       61.60       65.43     12.65 o 
  10   4  10        4.97        5.32     10.66 o 
 -10   5  10       14.86       -1.51     17.37 o 
  -9   5  10      418.10      516.03     50.35 o 
  -8   5  10        7.31        1.23     17.24 o 
  -7   5  10     1248.76     1201.48     75.48 o 
  -6   5  10      109.99      142.49     19.33 o 
  -5   5  10      804.58      740.44     36.93 o 
  -4   5  10       59.84       65.66     25.81 o 
  -3   5  10      748.64      747.60     34.80 o 
  -2   5  10       48.30       46.62     15.78 o 
  -1   5  10     4532.40     4199.72    119.22 o 
   0   5  10       87.61       79.52     10.38 o 
   1   5  10     4578.16     4470.11     75.00 o 
   2   5  10       44.15       51.78     10.60 o 
   3   5  10      667.05      679.15     20.93 o 
   4   5  10       66.51       70.99      9.82 o 
   5   5  10      755.69      711.46     25.83 o 
   6   5  10      108.70       82.99     11.60 o 
   7   5  10     1276.77     1333.54     39.57 o 
   8   5  10        6.60       13.11      8.98 o 
   9   5  10      398.39      405.60     24.65 o 
  10   5  10       15.41        8.79     11.32 o 
  -9   6  10        2.28        4.50     20.37 o 
  -8   6  10      467.80      439.98     48.72 o 
  -7   6  10        0.72      -14.86     15.25 o 
  -6   6  10       84.03       98.61     18.48 o 
  -5   6  10       71.57       33.29     13.51 o 
  -4   6  10      272.65      238.42     23.74 o 
  -3   6  10       67.05       80.05     14.37 o 
  -2   6  10      866.31      870.82     64.94 o 
  -1   6  10      404.67      411.18     26.36 o 
   0   6  10      977.00      972.75     33.11 o 
   1   6  10      406.46      399.99     21.08 o 
   2   6  10      739.46      766.70     25.71 o 
   3   6  10       67.44       70.45      9.86 o 
   4   6  10      356.50      350.12     18.47 o 
   5   6  10       73.31       39.28     10.80 o 
   6   6  10       88.75       92.73     15.11 o 
   7   6  10        0.61        8.74     10.77 o 
   8   6  10      444.50      411.11     28.74 o 
   9   6  10        3.77       -8.38     11.50 o 
  -9   7  10      118.57       95.36     30.46 o 
  -8   7  10       55.47       53.08     26.36 o 
  -7   7  10      358.40      401.97     34.13 o 
  -6   7  10      103.13      111.66     20.49 o 
  -5   7  10      301.25      319.77     28.59 o 
  -4   7  10       50.89       27.30     13.59 o 
  -3   7  10       28.49       15.27     10.59 o 
  -2   7  10      252.91      226.48     22.58 o 
  -1   7  10      470.57      475.83     33.24 o 
   0   7  10      342.09      363.01     26.67 o 
   1   7  10      485.13      501.77     24.31 o 
   2   7  10      261.96      234.56     19.00 o 
   3   7  10       60.98       61.58     11.28 o 
   4   7  10       46.65       37.16      9.50 o 
   5   7  10      306.55      298.46     31.20 o 
   6   7  10       95.55       71.40     14.44 o 
   7   7  10      376.41      390.12     27.96 o 
   8   7  10       50.95       36.84     20.03 o 
   9   7  10      122.87      112.66     21.36 o 
  -8   8  10      258.63      303.75     48.10 o 
  -7   8  10       36.09       50.18     17.59 o 
  -6   8  10      561.79      662.50     42.59 o 
  -5   8  10      187.80      164.47     23.86 o 
  -4   8  10      719.59      757.77     78.14 o 
  -3   8  10       55.36       59.48     15.43 o 
  -2   8  10      544.53      543.57     35.09 o 
  -1   8  10       78.26       66.91     14.55 o 
   0   8  10     2112.39     2275.32     77.55 o 
   1   8  10       72.27       77.84     12.91 o 
   2   8  10      599.48      666.04     30.38 o 
   3   8  10       59.80       64.03     13.07 o 
   4   8  10      665.94      718.20     33.21 o 
   5   8  10      190.95      179.89     20.17 o 
   6   8  10      551.58      631.80     33.44 o 
   7   8  10       34.03       29.40     13.70 o 
   8   8  10      234.25      322.37     28.14 o 
  -7   9  10       20.00       34.33     17.73 o 
  -6   9  10       92.52       46.53     18.55 o 
  -5   9  10      115.75      101.64     21.35 o 
  -4   9  10       25.63       27.15     24.34 o 
  -3   9  10        9.40        4.56     12.53 o 
  -2   9  10        3.24       19.57     12.26 o 
  -1   9  10      183.68      181.85     22.89 o 
   0   9  10      100.21       90.52     32.16 o 
   1   9  10      190.77      211.95     34.78 o 
   2   9  10        3.53       -7.59      7.59 o 
   3   9  10        5.89       14.74     10.78 o 
   4   9  10       24.16       38.11     16.72 o 
   5   9  10      109.90       79.56     16.45 o 
   6   9  10       86.01       51.76     15.12 o 
   7   9  10       21.66       20.73     14.32 o 
  -6  10  10      338.47      357.94     37.87 o 
  -5  10  10        1.14       -2.10     14.62 o 
  -4  10  10      487.53      515.91     40.43 o 
  -3  10  10       47.53       58.91     18.30 o 
  -2  10  10      250.20      287.27     29.66 o 
  -1  10  10      107.23       63.13     16.78 o 
   0  10  10       31.28       25.94     13.67 o 
   1  10  10      101.77       77.33     17.91 o 
   2  10  10      239.17      208.23     50.46 o 
   3  10  10       44.82       41.63     16.86 o 
   4  10  10      464.42      540.35     40.78 o 
   5  10  10        1.83        4.87     16.68 o 
   6  10  10      317.39      340.41     36.66 o 
  -4  11  10       14.33       29.57     17.01 o 
  -3  11  10      494.40      479.52     62.73 o 
  -2  11  10       51.52       50.74     18.87 o 
  -1  11  10      515.29      515.58     67.41 o 
   0  11  10        1.98       28.02     14.67 o 
   1  11  10      543.07      561.12     39.06 o 
   2  11  10       50.05       19.31     23.81 o 
   3  11  10      519.89      567.67     41.72 o 
   4  11  10       14.92       13.94     17.15 o 
   1   0  11      275.02      279.52     11.16 o 
   2   0  11       34.20       35.56      5.96 o 
   3   0  11      532.82      584.82     20.82 o 
   4   0  11      281.43      305.32     29.38 o 
   5   0  11     1270.12     1273.68     35.37 o 
   6   0  11       86.65       89.32     11.64 o 
   7   0  11       10.59       -5.39      7.96 o 
   8   0  11        6.40        6.83     11.74 o 
   9   0  11       33.63       18.79     17.00 o 
  10   0  11      144.48      104.09     23.87 o 
  11   0  11       32.22       37.38     19.09 o 
 -11   1  11      215.35      273.64     63.90 o 
 -10   1  11      169.67      161.74     26.52 o 
  -9   1  11      571.25      598.01     49.49 o 
  -8   1  11      372.59      360.27     32.10 o 
  -7   1  11      320.84      322.83     22.15 o 
  -6   1  11      143.91      140.68     14.10 o 
  -5   1  11      617.31      617.09     27.69 o 
  -4   1  11     2975.43     2926.18     66.95 o 
  -3   1  11     1489.71     1479.88     32.15 o 
  -2   1  11     4453.21     4439.16     79.76 o 
  -1   1  11      586.20      581.07     19.03 o 
   0   1  11     1955.55     1801.99     30.84 o 
   1   1  11      730.38      676.81     13.13 o 
   2   1  11     4182.40     4180.82     64.67 o 
   3   1  11     1608.76     1552.91     37.51 o 
   4   1  11     3104.58     3069.67     79.14 o 
   5   1  11      575.78      572.68     22.41 o 
   6   1  11      197.76      189.90     19.54 o 
   7   1  11      298.31      301.90     22.85 o 
   8   1  11      362.33      370.11     32.47 o 
   9   1  11      538.70      527.74     40.03 o 
  10   1  11      183.62      182.79     29.36 o 
  11   1  11      223.31      287.88     35.51 o 
 -11   2  11       79.69      110.72     26.47 o 
 -10   2  11       22.05       35.91     17.76 o 
  -9   2  11      195.71      226.62     29.31 o 
  -8   2  11       75.44       81.47     14.51 o 
  -7   2  11      395.19      388.05     31.77 o 
  -6   2  11      661.48      634.31     45.24 o 
  -5   2  11       83.60       81.39     20.70 o 
  -4   2  11     1554.97     1502.26     45.99 o 
  -3   2  11     1071.55      951.74     31.24 o 
  -2   2  11     1232.78     1169.77     36.81 o 
  -1   2  11      867.56      881.39     27.95 o 
   0   2  11      390.24      327.46     12.14 o 
   1   2  11      761.03      783.28     20.72 o 
   2   2  11     1325.10     1237.36     25.27 o 
   3   2  11      973.53      946.55     22.15 o 
   4   2  11     1502.34     1471.68     30.38 o 
   5   2  11       69.10       74.20      9.93 o 
   6   2  11      593.29      573.76     27.80 o 
   7   2  11      346.31      311.60     22.97 o 
   8   2  11       61.30       69.29     18.52 o 
   9   2  11      194.43      233.28     30.08 o 
  10   2  11       18.27       29.09     31.41 o 
  11   2  11       79.33       30.70     19.06 o 
 -10   3  11        7.93      -14.90     22.70 o 
  -9   3  11       60.07       62.53     15.09 o 
  -8   3  11      110.60      113.11     17.00 o 
  -7   3  11      201.44      207.14     19.71 o 
  -6   3  11      645.49      622.63     49.51 o 
  -5   3  11      226.36      183.05     29.19 o 
  -4   3  11      580.44      600.16     27.72 o 
  -3   3  11      137.84      149.99     13.83 o 
  -2   3  11      837.25      821.36     35.82 o 
  -1   3  11      281.68      264.30     16.54 o 
   0   3  11      583.06      549.74     16.40 o 
   1   3  11      238.00      239.97     11.74 o 
   2   3  11      790.49      791.20     21.73 o 
   3   3  11      185.40      167.78      9.93 o 
   4   3  11      560.79      547.30     17.05 o 
   5   3  11      255.35      297.96     13.46 o 
   6   3  11      713.85      725.19     23.47 o 
   7   3  11      214.04      223.51     15.08 o 
   8   3  11      141.52      133.84     15.04 o 
   9   3  11       74.89       46.96     17.88 o 
  10   3  11       11.89       18.50     18.43 o 
 -10   4  11      162.62      214.08     41.22 o 
  -9   4  11      160.16      152.21     46.05 o 
  -8   4  11      292.35      287.27     38.27 o 
  -6   4  11     1390.30     1354.55     76.23 o 
  -5   4  11     1669.72     1621.39     61.83 o 
  -4   4  11     1231.61     1099.45     44.01 o 
  -3   4  11      567.80      552.73     28.57 o 
  -2   4  11     1137.56     1026.72     59.16 o 
  -1   4  11     1520.38     1467.88     42.32 o 
   0   4  11     1441.60     1429.29     31.04 o 
   1   4  11     1355.04     1299.75     30.13 o 
   2   4  11     1034.30      980.50     29.32 o 
   3   4  11      481.10      442.74     31.17 o 
   4   4  11     1059.84     1043.90     24.95 o 
   5   4  11     1779.95     1764.71     39.16 o 
   6   4  11     1297.16     1291.48     33.29 o 
   7   4  11      836.36      874.25     33.71 o 
   8   4  11      291.71      294.32     20.54 o 
   9   4  11      116.37      121.55     15.81 o 
  10   4  11      167.91      233.54     24.82 o 
 -10   5  11       30.92       26.08     21.54 o 
  -9   5  11        3.08        9.35     19.00 o 
  -8   5  11       65.73       83.54     26.72 o 
  -7   5  11       28.77       22.62     18.56 o 
  -6   5  11        8.31       -4.76     14.55 o 
  -5   5  11      171.48      136.58     18.35 o 
  -4   5  11      287.76      259.17     33.77 o 
  -3   5  11      171.96      190.94     19.90 o 
  -2   5  11      646.38      621.85     59.21 o 
  -1   5  11      700.46      648.38     32.77 o 
   0   5  11       28.70       23.63      7.18 o 
   1   5  11      675.27      701.72     20.89 o 
   2   5  11      585.74      581.94     19.43 o 
   3   5  11      175.24      187.40     12.36 o 
   4   5  11      255.32      248.15     20.24 o 
   5   5  11      192.18      179.44     16.14 o 
   6   5  11        5.58        5.02      7.12 o 
   7   5  11       21.33       26.55      9.97 o 
   8   5  11       64.75       76.14     13.12 o 
   9   5  11        2.15       15.28     10.47 o 
  10   5  11       28.45       27.17     12.31 o 
  -9   6  11      162.29      167.70     36.72 o 
  -8   6  11      350.14      369.27     46.69 o 
  -7   6  11      418.70      414.28     46.64 o 
  -6   6  11      172.66      122.51     37.25 o 
  -5   6  11      276.98      282.17     60.35 o 
  -4   6  11       51.41       58.72     30.27 o 
  -3   6  11      174.85      163.78     20.04 o 
  -2   6  11      506.14      511.66     29.72 o 
  -1   6  11      930.37      923.63     54.93 o 
   0   6  11      291.42      276.55     23.17 o 
   1   6  11      939.50      943.56     33.87 o 
   2   6  11      474.10      463.51     23.35 o 
   3   6  11      228.80      247.67     16.05 o 
   4   6  11       41.77       62.27     10.33 o 
   5   6  11      215.54      193.73     16.55 o 
   6   6  11      168.44      169.61     19.02 o 
   7   6  11      386.76      346.80     26.23 o 
   8   6  11      333.18      306.59     26.06 o 
   9   6  11      168.20      222.95     28.58 o 
  -8   7  11       79.24       86.81     29.80 o 
  -7   7  11      259.53      290.09     43.65 o 
  -6   7  11      207.70      227.01     27.22 o 
  -5   7  11      470.84      509.77     64.83 o 
  -4   7  11       80.65       83.56     18.26 o 
  -3   7  11      237.96      254.25     24.70 o 
  -2   7  11      211.73      189.96     21.83 o 
  -1   7  11     1562.46     1503.42     57.90 o 
   0   7  11     1371.49     1279.10     51.83 o 
   1   7  11     1470.25     1487.47     46.67 o 
   2   7  11      202.06      210.31     18.31 o 
   3   7  11      212.09      240.65     16.92 o 
   4   7  11       82.20      106.59     13.12 o 
   5   7  11      494.38      496.29     28.62 o 
   6   7  11      197.85      210.93     21.56 o 
   7   7  11      243.96      197.67     22.47 o 
   8   7  11       79.16      114.69     19.00 o 
  -8   8  11       33.24       44.35     27.20 o 
  -7   8  11       59.05       52.20     19.47 o 
  -6   8  11       38.43       54.08     18.59 o 
  -5   8  11      120.09      106.75     20.70 o 
  -4   8  11       34.58       24.23     13.20 o 
  -3   8  11        6.40       22.17     15.47 o 
  -2   8  11       26.51        9.29     10.25 o 
  -1   8  11      348.97      312.95     55.15 o 
   0   8  11        6.23       14.44     10.91 o 
   1   8  11      355.79      383.41     38.24 o 
   2   8  11       20.37       -4.52     10.47 o 
   3   8  11        7.72        9.14     10.15 o 
   4   8  11       27.03       28.02     10.82 o 
   5   8  11      107.42      107.39     19.13 o 
   6   8  11       31.24       33.56     13.70 o 
   7   8  11       66.86       73.03     16.43 o 
   8   8  11       34.63       54.54     16.65 o 
  -7   9  11      162.26      187.43     41.82 o 
  -6   9  11      308.11      365.13     36.11 o 
  -5   9  11      235.14      243.14     29.76 o 
  -4   9  11      450.46      488.90     57.51 o 
  -3   9  11      400.07      388.56     35.82 o 
  -2   9  11      125.38      113.69     30.97 o 
  -1   9  11      355.96      416.39     32.66 o 
   0   9  11       33.97       13.00     12.83 o 
   1   9  11      353.07      381.34     30.91 o 
   2   9  11      168.19      203.17     24.30 o 
   3   9  11      405.92      411.29     27.11 o 
   4   9  11      397.30      357.58     50.96 o 
   5   9  11      242.08      284.31     25.67 o 
   6   9  11      294.88      334.99     28.11 o 
   7   9  11      170.40      166.93     31.18 o 
  -5  10  11       87.52       81.57     31.48 o 
  -4  10  11       31.66       39.15     17.84 o 
  -3  10  11      143.15      104.87     33.95 o 
  -2  10  11      376.93      397.42     34.06 o 
  -1  10  11      173.29      137.68     25.44 o 
   0  10  11      278.00      238.32     27.37 o 
   1  10  11      210.95      210.75     25.67 o 
   2  10  11      381.41      416.64     58.26 o 
   3  10  11      171.24      168.67     34.92 o 
   4  10  11       43.87       16.34     17.32 o 
   5  10  11       79.09       91.87     23.51 o 
  -3  11  11      155.86      172.57     27.67 o 
  -2  11  11       44.69       29.28     16.67 o 
  -1  11  11       10.87        9.19     14.35 o 
   0  11  11        2.70        4.91     14.27 o 
   1  11  11       17.84       15.20     16.62 o 
   2  11  11       45.50       57.84     26.45 o 
   3  11  11      159.19      178.20     37.30 o 
   0   0  12       11.48       25.92     13.96 o 
   1   0  12     3597.45     3475.86     53.46 o 
   2   0  12       64.83       51.91      8.05 o 
   3   0  12     2518.86     2446.62     53.78 o 
   4   0  12       32.47       23.59      7.76 o 
   5   0  12      742.17      768.28     26.99 o 
   6   0  12       34.65       27.37      8.46 o 
   7   0  12      243.81      276.88     18.82 o 
   8   0  12      282.80      269.86     29.23 o 
   9   0  12      571.95      643.66     44.37 o 
  10   0  12        0.21        5.90     15.19 o 
 -10   1  12       40.95       70.28     20.76 o 
  -9   1  12       13.78       18.17     15.15 o 
  -8   1  12      207.68      215.21     27.41 o 
  -7   1  12       10.46       -8.25      8.57 o 
  -6   1  12     1016.60      947.87     31.41 o 
  -5   1  12      236.70      243.04     16.65 o 
  -4   1  12      883.80      831.01     27.42 o 
  -3   1  12      135.31      109.99     11.16 o 
  -2   1  12      216.33      216.40     14.73 o 
  -1   1  12      708.66      708.46     21.63 o 
   0   1  12       83.55       87.81      5.68 o 
   1   1  12      707.55      715.93     14.25 o 
   2   1  12      246.61      247.12     11.01 o 
   3   1  12      122.57      125.32     11.56 o 
   4   1  12      789.62      782.74     26.03 o 
   5   1  12      240.06      242.72     16.17 o 
   6   1  12      935.12      908.27     30.65 o 
   7   1  12        8.24        1.52      9.51 o 
   8   1  12      178.28      162.25     28.44 o 
   9   1  12       16.32       10.91     16.24 o 
  10   1  12       29.69       34.69     18.68 o 
 -10   2  12       52.10       50.25     19.02 o 
  -9   2  12      432.82      409.04     36.89 o 
  -8   2  12      141.76      138.61     18.95 o 
  -7   2  12      256.45      314.19     23.05 o 
  -6   2  12      240.49      239.03     20.04 o 
  -5   2  12      881.44      887.78     30.44 o 
  -4   2  12      671.95      698.03     28.54 o 
  -3   2  12     1085.32     1045.11     41.49 o 
  -2   2  12      527.47      538.43     22.79 o 
  -1   2  12     1208.88     1132.10     34.89 o 
   0   2  12       79.03       81.35      7.78 o 
   1   2  12     1071.35     1051.55     25.48 o 
   2   2  12      488.94      521.10     15.49 o 
   3   2  12     1120.59     1073.61     24.39 o 
   4   2  12      671.69      667.39     19.10 o 
   5   2  12      981.82     1002.08     33.08 o 
   6   2  12      234.85      254.97     32.47 o 
   7   2  12      295.20      291.67     23.31 o 
   8   2  12      134.17      126.44     22.81 o 
   9   2  12      427.51      469.30     49.22 o 
  10   2  12       60.76       66.99     21.21 o 
 -10   3  12      175.27      182.67     28.86 o 
  -9   3  12       81.36       88.35     21.95 o 
  -8   3  12      301.42      341.55     25.11 o 
  -7   3  12       90.09       70.92     17.29 o 
  -6   3  12     1244.15     1228.68     50.32 o 
  -5   3  12       32.46       27.86     16.18 o 
  -4   3  12      668.68      653.36     35.96 o 
  -3   3  12       28.01       45.93      9.30 o 
  -2   3  12     1867.19     1756.14     49.09 o 
  -1   3  12       38.22       30.07      8.72 o 
   0   3  12     2278.12     2289.07     43.49 o 
   1   3  12       24.88       23.31      5.75 o 
   2   3  12     1767.68     1720.64     44.03 o 
   3   3  12       39.26       30.20      5.74 o 
   4   3  12      599.95      606.49     18.42 o 
   5   3  12       44.72       40.85      7.14 o 
   6   3  12     1169.56     1173.56     31.85 o 
   7   3  12       77.16       81.08     10.84 o 
   8   3  12      215.49      225.43     20.03 o 
   9   3  12       76.63       74.74     16.68 o 
  10   3  12      161.03      193.70     20.56 o 
 -10   4  12       29.01        6.44     22.62 o 
  -9   4  12       13.20       -3.32     13.89 o 
  -8   4  12       28.80       24.44     13.88 o 
  -7   4  12       51.56       35.93     19.88 o 
  -6   4  12       14.42       20.76     18.96 o 
  -5   4  12       46.22       26.76     16.75 o 
  -4   4  12      135.17      103.47     15.69 o 
  -3   4  12      659.31      615.50     27.21 o 
  -2   4  12      863.35      875.13     32.71 o 
  -1   4  12       41.80       34.77      9.07 o 
   0   4  12        8.02        8.59      6.41 o 
   1   4  12       45.15       37.65      6.92 o 
   2   4  12      853.65      878.10     24.27 o 
   3   4  12      653.28      615.77     21.98 o 
   4   4  12      127.76      127.99     11.23 o 
   5   4  12       44.59       40.59      8.88 o 
   6   4  12       17.99       12.68      7.19 o 
   7   4  12       57.81       47.67     10.61 o 
   8   4  12       34.20       16.87      9.94 o 
   9   4  12       14.99        8.71     10.51 o 
  10   4  12       30.47       19.47     11.79 o 
  -9   5  12       57.53       90.79     21.59 o 
  -7   5  12       23.62       16.75     20.63 o 
  -6   5  12      759.91      938.90     64.41 o 
  -5   5  12      123.43      127.45     28.44 o 
  -4   5  12      681.21      670.78     36.56 o 
  -3   5  12      193.89      193.93     24.93 o 
  -2   5  12     1768.41     1838.95     62.63 o 
  -1   5  12      104.54       95.88     19.89 o 
   0   5  12     2152.74     2353.36     75.33 o 
   1   5  12       90.55       95.90      9.68 o 
   2   5  12     1678.52     1707.85     38.46 o 
   3   5  12      218.45      225.98     13.83 o 
   4   5  12      832.52      821.02     33.18 o 
   5   5  12      128.43       97.63     12.59 o 
   6   5  12      781.08      798.07     35.43 o 
   7   5  12       16.10       16.53      9.39 o 
   8   5  12      525.39      505.50     26.64 o 
   9   5  12       48.21       29.97     11.75 o 
  -9   6  12      196.10      211.44     40.69 o 
  -8   6  12       22.78       36.77     24.03 o 
  -7   6  12      202.36      158.49     32.32 o 
  -6   6  12        1.61       10.14     17.19 o 
  -5   6  12       88.83       75.62     17.35 o 
  -4   6  12       23.13       39.14     14.18 o 
  -3   6  12      607.87      522.32     32.12 o 
  -2   6  12       82.56      103.62     18.49 o 
  -1   6  12     1001.78      992.72     44.67 o 
   0   6  12      438.66      461.30     29.80 o 
   1   6  12      908.81     1022.79     45.00 o 
   2   6  12       74.56       85.60     10.93 o 
   3   6  12      529.23      509.42     19.95 o 
   4   6  12       27.47       23.79      8.81 o 
   5   6  12       68.64       77.69     12.45 o 
   6   6  12        0.90       -3.45      9.02 o 
   7   6  12      203.82      203.47     22.17 o 
   8   6  12       27.75       13.81     13.07 o 
   9   6  12      183.13      199.70     24.51 o 
  -8   7  12       24.68       23.50     23.98 o 
  -7   7  12       11.20       14.95     20.02 o 
  -6   7  12      303.84      270.12     41.35 o 
  -5   7  12       44.65       33.29     14.10 o 
  -4   7  12      319.71      308.87     28.47 o 
  -3   7  12       20.15       27.27     16.82 o 
  -2   7  12      531.65      480.70     73.54 o 
  -1   7  12       57.76       68.94     15.60 o 
   0   7  12     2244.60     2256.42     77.50 o 
   1   7  12       54.82       48.91     14.40 o 
   2   7  12      622.94      587.13     28.16 o 
   3   7  12       19.01       17.82      8.33 o 
   4   7  12      276.95      269.26     18.67 o 
   5   7  12       39.35       35.09     13.56 o 
   6   7  12      266.00      247.23     23.32 o 
   7   7  12       14.37       23.83     17.29 o 
   8   7  12       17.45       16.84     13.55 o 
  -7   8  12      281.86      300.71     46.51 o 
  -6   8  12        9.47       16.32     15.29 o 
  -5   8  12      692.18      699.70     43.10 o 
  -4   8  12       28.70       29.74     16.05 o 
  -3   8  12      733.74      756.13     48.38 o 
  -2   8  12       20.04       32.20     23.65 o 
  -1   8  12      332.36      377.76     48.65 o 
   0   8  12      276.33      248.28     25.37 o 
   1   8  12      347.41      377.60     30.03 o 
   2   8  12       29.64       32.09     13.73 o 
   3   8  12      773.55      748.75     34.35 o 
   4   8  12       23.00       14.60     17.97 o 
   5   8  12      690.45      725.82     35.54 o 
   6   8  12       12.09       36.53     14.16 o 
   7   8  12      263.09      302.58     27.19 o 
  -6   9  12       13.49       24.63     32.47 o 
  -5   9  12        5.63       -0.90     13.23 o 
  -4   9  12       23.97        8.99     13.54 o 
  -3   9  12       22.30       12.63     13.20 o 
  -2   9  12       75.78       69.63     18.41 o 
  -1   9  12       18.67       19.47     13.80 o 
   0   9  12        6.34        7.45     15.12 o 
   1   9  12       16.47       18.95     23.43 o 
   2   9  12       87.21       48.03     19.66 o 
   3   9  12       25.53       32.33     17.70 o 
   4   9  12       29.79       30.08     17.06 o 
   5   9  12        7.48        2.52     12.54 o 
   6   9  12       13.80       10.24     17.79 o 
  -4  10  12       16.07       10.26     25.68 o 
  -3  10  12      627.90      663.18     45.28 o 
  -2  10  12      149.90      120.02     25.39 o 
  -1  10  12      342.81      339.87     33.42 o 
   0  10  12      163.86      136.04     43.71 o 
   1  10  12      386.12      404.56     57.97 o 
   2  10  12      164.50      143.52     24.02 o 
   3  10  12      610.41      628.93     60.18 o 
   4  10  12       11.92       14.01     17.56 o 
  -1  11  12        4.86        1.05     14.47 o 
   0  11  12        1.85       -3.23     14.63 o 
   1  11  12        5.71       -2.92     19.40 o 
   1   0  13      572.05      546.84     15.04 o 
   2   0  13      115.71      109.60     10.72 o 
   3   0  13      224.94      217.00     14.73 o 
   4   0  13        0.92       -0.20      6.13 o 
   5   0  13      284.49      279.74     17.96 o 
   6   0  13      401.97      392.55     21.59 o 
   7   0  13       54.15       92.97     13.72 o 
   8   0  13        0.08       -5.44     13.32 o 
   9   0  13      178.57      181.04     28.21 o 
  10   0  13       81.10      149.57     70.14 o 
 -10   1  13      134.74      141.77     44.00 o 
  -9   1  13      600.75      616.12     44.13 o 
  -8   1  13       78.09       81.11     19.49 o 
  -7   1  13      283.05      350.40     24.03 o 
  -6   1  13      201.49      181.82     29.05 o 
  -5   1  13       41.69       39.80      9.66 o 
  -4   1  13      100.38      113.28     12.70 o 
  -3   1  13      433.03      447.87     20.23 o 
  -2   1  13      372.29      368.92     20.29 o 
  -1   1  13     2901.51     2807.66     57.00 o 
   0   1  13      504.76      536.47     16.35 o 
   1   1  13     2858.49     2742.37     45.86 o 
   2   1  13      378.18      363.64     13.38 o 
   3   1  13      400.57      397.04     15.41 o 
   4   1  13       88.24       99.79     11.79 o 
   5   1  13      105.75       83.82     11.34 o 
   6   1  13      209.07      204.36     16.57 o 
   7   1  13      219.85      219.89     21.51 o 
   8   1  13       85.75       79.72     17.29 o 
   9   1  13      597.45      650.75     77.55 o 
  10   1  13      144.13      176.89     51.80 o 
 -10   2  13       87.18       72.79     21.55 o 
  -9   2  13       35.52       19.64     17.16 o 
  -8   2  13      477.23      524.59     30.49 o 
  -7   2  13      204.88      210.30     20.74 o 
  -6   2  13     1562.70     1553.47     50.65 o 
  -5   2  13      117.00      128.35     17.34 o 
  -4   2  13      730.39      779.47     32.35 o 
  -3   2  13      189.52      180.44     16.63 o 
  -2   2  13      243.89      231.75     13.98 o 
  -1   2  13       15.68        8.19      6.96 o 
   0   2  13     1733.33     1682.93     40.24 o 
   1   2  13       27.08       24.69      6.11 o 
   2   2  13      285.43      261.90     11.82 o 
   3   2  13      171.52      160.61     10.48 o 
   4   2  13      926.23      891.03     22.89 o 
   5   2  13       99.24      102.76      9.93 o 
   6   2  13     1591.17     1686.03     52.89 o 
   7   2  13      216.94      231.65     33.08 o 
   8   2  13      421.75      441.31     65.73 o 
   9   2  13       31.97       15.93     16.49 o 
  10   2  13       91.56       55.26     49.42 o 
  -9   3  13      132.83      117.93     34.17 o 
  -8   3  13       20.81       18.20     14.09 o 
  -7   3  13       42.00       61.31     16.18 o 
  -6   3  13       18.21       23.24     14.86 o 
  -5   3  13      412.59      396.25     43.38 o 
  -4   3  13       74.08       60.43     27.88 o 
  -3   3  13      974.12      956.32     44.76 o 
  -2   3  13       78.66       77.32     16.69 o 
  -1   3  13      162.10      153.47     25.25 o 
   0   3  13      195.96      172.87     17.97 o 
   1   3  13      109.45      116.57      9.67 o 
   2   3  13       94.93       88.76      9.10 o 
   3   3  13      930.07      907.63     23.08 o 
   4   3  13       92.96       87.66      8.85 o 
   5   3  13      479.27      479.63     26.97 o 
   6   3  13       26.89       31.86      8.33 o 
   7   3  13       26.57       18.62      8.35 o 
   8   3  13       25.77       13.96     10.15 o 
   9   3  13      128.93      189.57     19.71 o 
  -9   4  13       53.82       53.84     18.95 o 
  -8   4  13      355.73      382.66     45.54 o 
  -7   4  13      300.10      339.89     30.25 o 
  -6   4  13      744.22      729.01     54.84 o 
  -5   4  13       92.92      108.23     26.10 o 
  -4   4  13     1000.76      944.55     63.31 o 
  -3   4  13      310.81      267.30     19.78 o 
  -2   4  13     1393.27     1337.38     43.19 o 
  -1   4  13      505.80      522.07     32.93 o 
   0   4  13      799.48      766.96     33.27 o 
   1   4  13      496.61      501.44     18.08 o 
   2   4  13     1320.24     1340.79     32.33 o 
   3   4  13      243.95      245.28     23.62 o 
   4   4  13      993.70      976.19     27.75 o 
   5   4  13      103.48       97.74     11.17 o 
   6   4  13      648.52      614.80     23.04 o 
   7   4  13      337.91      323.54     33.62 o 
   8   4  13      279.07      292.14     21.69 o 
   9   4  13       74.33       87.14     15.05 o 
  -9   5  13       39.42       44.15     19.49 o 
  -8   5  13       28.81       20.85     23.10 o 
  -7   5  13      130.80      126.53     32.01 o 
  -6   5  13       33.53       48.49     23.41 o 
  -5   5  13      223.57      174.41     32.62 o 
  -4   5  13       11.67       10.40     11.35 o 
  -3   5  13      137.52      128.78     18.24 o 
  -2   5  13      449.19      441.99     29.03 o 
  -1   5  13       19.93        1.08      7.64 o 
   0   5  13      361.83      350.10     23.28 o 
   1   5  13       16.55       12.42      6.89 o 
   2   5  13      431.82      432.61     18.05 o 
   3   5  13      169.44      152.51     15.09 o 
   4   5  13       15.17       21.39      8.26 o 
   5   5  13      252.02      214.22     16.94 o 
   6   5  13       30.87       33.74     11.64 o 
   7   5  13      142.79      151.16     18.73 o 
   8   5  13       24.26       23.06     11.10 o 
   9   5  13       49.17       43.91     13.07 o 
  -8   6  13      224.13      272.23     43.95 o 
  -7   6  13      119.75      128.29     31.83 o 
  -6   6  13      118.37      123.75     31.96 o 
  -5   6  13      210.84      203.68     36.02 o 
  -4   6  13      491.96      502.65     33.85 o 
  -3   6  13       78.60       86.81     23.85 o 
  -2   6  13      658.48      671.54     43.67 o 
  -1   6  13      981.24      976.13     44.96 o 
   0   6  13      668.43      643.23     36.00 o 
   1   6  13     1009.61      985.86     45.26 o 
   2   6  13      726.68      751.45     24.32 o 
   3   6  13       53.26       62.11      9.91 o 
   4   6  13      525.95      525.01     24.14 o 
   5   6  13      205.02      223.47     18.71 o 
   6   6  13       90.71      122.95     17.65 o 
   7   6  13      147.21      134.28     19.48 o 
   8   6  13      187.24      180.27     29.07 o 
  -7   7  13      170.25       88.92     31.04 o 
  -6   7  13      288.54      289.82     44.88 o 
  -5   7  13      438.36      459.00     77.04 o 
  -4   7  13      182.09      212.15     25.20 o 
  -3   7  13      654.07      732.60     40.57 o 
  -2   7  13       10.50        5.99     20.43 o 
  -1   7  13      216.39      235.93     25.59 o 
   0   7  13       81.73       65.10     15.45 o 
   1   7  13      257.92      253.88     25.37 o 
   2   7  13       18.41       30.72     13.29 o 
   3   7  13      651.82      687.82     27.51 o 
   4   7  13      173.63      173.59     16.41 o 
   5   7  13      439.89      504.62     29.59 o 
   6   7  13      301.82      321.30     26.32 o 
   7   7  13      186.43      207.67     23.63 o 
  -6   8  13       17.01       24.07     21.95 o 
  -5   8  13       69.77       48.48     18.36 o 
  -4   8  13       29.68       26.47     14.88 o 
  -3   8  13      107.16       91.50     19.39 o 
  -2   8  13       54.26       71.23     17.72 o 
  -1   8  13      116.93      132.73     20.86 o 
   0   8  13      555.78      585.67    117.31 o 
   1   8  13      109.80      151.71     22.63 o 
   2   8  13       52.21       38.21     16.60 o 
   3   8  13      117.39      112.81     20.82 o 
   4   8  13       22.86       26.01     15.23 o 
   5   8  13       73.14       65.81     15.36 o 
   6   8  13       16.67       20.95     13.45 o 
  -5   9  13      329.66      360.06     35.04 o 
  -4   9  13      159.87      162.70     26.45 o 
  -3   9  13      388.26      398.21     50.81 o 
  -2   9  13      266.26      291.10     29.83 o 
  -1   9  13      652.62      727.47     79.18 o 
   0   9  13      109.60      113.61     21.07 o 
   1   9  13      742.13      812.79     45.05 o 
   2   9  13      268.50      208.92     26.60 o 
   3   9  13      395.55      387.17     34.03 o 
   4   9  13      173.18      199.14     39.10 o 
   5   9  13      303.75      358.68     28.99 o 
  -3  10  13        5.18       -2.86     14.35 o 
  -2  10  13       21.80       10.39     15.35 o 
  -1  10  13       17.78       18.65     19.18 o 
   0  10  13       16.67       -6.10     16.64 o 
   1  10  13       18.91       16.19     17.35 o 
   2  10  13       29.45       29.27     17.02 o 
   3  10  13        5.83       10.98     23.45 o 
   0   0  14       26.45        9.77      9.54 o 
   1   0  14     3263.88     3172.94     64.39 o 
   2   0  14      436.24      444.21     15.32 o 
   3   0  14       55.22       34.20     12.20 o 
   4   0  14     1798.98     1826.48     46.63 o 
   5   0  14       21.11       26.46      9.36 o 
   6   0  14      264.69      288.79     19.66 o 
   7   0  14      143.04      144.31     19.81 o 
   8   0  14     1169.85     1198.11     58.76 o 
   9   0  14        6.99       30.09     27.27 o 
  -9   1  14      104.58       94.04     36.83 o 
  -8   1  14      133.62      132.06     58.81 o 
  -7   1  14      269.14      246.79     27.26 o 
  -6   1  14       65.37       55.41     11.34 o 
  -5   1  14      167.36      168.90     15.68 o 
  -4   1  14      271.62      263.38     17.66 o 
  -3   1  14      849.20      884.24     33.15 o 
  -2   1  14      678.61      687.70     34.27 o 
  -1   1  14      307.90      282.78     25.54 o 
   0   1  14       18.42       12.91      7.71 o 
   1   1  14      258.59      265.54     13.36 o 
   2   1  14      626.14      619.00     18.16 o 
   3   1  14      787.03      808.56     21.81 o 
   4   1  14      246.60      236.35     18.93 o 
   5   1  14      208.31      199.47     16.35 o 
   6   1  14       79.22       80.43     12.84 o 
   7   1  14      313.49      294.30     24.73 o 
   8   1  14      146.03      161.73     27.62 o 
   9   1  14      122.52      124.03     25.29 o 
  -9   2  14      322.26      287.34     38.09 o 
  -8   2  14       90.91      116.94     18.28 o 
  -7   2  14      378.75      360.98     25.93 o 
  -6   2  14      208.24      204.90     20.22 o 
  -5   2  14       34.65       40.24     13.27 o 
  -4   2  14     1081.88     1076.54     38.18 o 
  -3   2  14      320.36      305.66     20.73 o 
  -2   2  14      548.48      565.32     33.27 o 
  -1   2  14      312.51      286.04     18.66 o 
   0   2  14      598.10      639.85     28.57 o 
   1   2  14      268.19      260.88     15.68 o 
   2   2  14      529.62      543.69     17.00 o 
   3   2  14      253.87      258.05     13.04 o 
   4   2  14      920.79      937.88     24.90 o 
   5   2  14       24.79       23.07      7.18 o 
   6   2  14      135.61      164.22     21.88 o 
   7   2  14      328.72      332.85     26.06 o 
   8   2  14       70.34       94.32     22.59 o 
   9   2  14      340.23      365.11     37.39 o 
  -9   3  14      125.56       67.89     29.32 o 
  -8   3  14      219.86      208.87     36.33 o 
  -7   3  14      655.77      679.07     40.13 o 
  -6   3  14      235.09      252.68     51.25 o 
  -5   3  14     1007.59     1026.76     48.19 o 
  -4   3  14      643.03      634.81     39.76 o 
  -3   3  14      196.42      217.76     26.36 o 
  -2   3  14      210.80      211.40     17.34 o 
  -1   3  14      673.56      647.48     28.08 o 
   0   3  14      687.22      688.62     28.93 o 
   1   3  14      636.52      716.62     47.46 o 
   2   3  14      221.23      236.04     13.62 o 
   3   3  14      245.93      261.75     14.75 o 
   4   3  14      718.98      726.77     21.35 o 
   5   3  14     1124.52     1166.88     31.60 o 
   6   3  14      222.97      240.38     16.41 o 
   7   3  14      729.44      742.05     28.03 o 
   8   3  14      179.69      159.30     17.71 o 
   9   3  14      149.52      149.00     18.39 o 
  -9   4  14      230.84      236.27     29.70 o 
  -8   4  14       66.21       47.39     17.78 o 
  -7   4  14        9.99       -0.15     13.25 o 
  -6   4  14      136.96      139.27     30.90 o 
  -5   4  14      413.01      360.10     43.82 o 
  -4   4  14       62.64       41.22     19.49 o 
  -3   4  14      123.83      107.19     20.70 o 
  -2   4  14       37.65       42.21     10.37 o 
  -1   4  14       13.79       16.80      8.95 o 
   0   4  14      244.16      256.36     19.31 o 
   1   4  14       14.80       17.54      8.72 o 
   2   4  14       31.84       34.77      7.73 o 
   3   4  14      122.31      119.92     11.60 o 
   4   4  14       60.22       37.23      9.78 o 
   5   4  14      428.12      418.74     23.63 o 
   6   4  14      137.48      133.60     12.97 o 
   7   4  14       10.58        7.99      9.60 o 
   8   4  14       62.05       56.88     12.81 o 
   9   4  14      217.02      201.23     20.89 o 
  -8   5  14      240.81      203.27     27.71 o 
  -7   5  14      492.19      578.90     56.69 o 
  -6   5  14       39.98       51.23     22.53 o 
  -5   5  14      648.45      720.46     58.41 o 
  -4   5  14      137.16      105.28     29.76 o 
  -3   5  14      349.82      383.00     28.69 o 
  -2   5  14      609.93      569.62     33.58 o 
  -1   5  14      685.59      644.34     30.29 o 
   0   5  14      199.84      194.34     18.65 o 
   1   5  14      652.74      696.79     30.57 o 
   2   5  14      576.47      604.98     23.81 o 
   3   5  14      313.08      328.92     17.36 o 
   4   5  14      147.10      155.48     15.24 o 
   5   5  14      631.33      695.17     28.14 o 
   6   5  14       23.44        5.99     10.69 o 
   7   5  14      540.57      565.25     44.61 o 
   8   5  14      229.05      210.32     19.64 o 
  -8   6  14       98.12       54.53     30.02 o 
  -7   6  14       84.19       62.69     27.20 o 
  -6   6  14      102.88       38.53     24.91 o 
  -5   6  14      183.66      108.94     29.98 o 
  -4   6  14      201.41      208.18     36.99 o 
  -3   6  14      432.32      411.18     30.90 o 
  -2   6  14      247.96      253.84     49.53 o 
  -1   6  14      283.06      275.13     50.26 o 
   0   6  14      932.57      903.60     43.98 o 
   1   6  14      310.92      356.26     24.30 o 
   2   6  14      284.71      290.46     18.39 o 
   3   6  14      426.71      431.98     19.92 o 
   4   6  14      174.39      177.71     16.37 o 
   5   6  14      171.82      184.18     17.11 o 
   6   6  14      115.26      113.98     18.22 o 
   7   6  14       92.48       83.23     22.31 o 
   8   6  14      123.64      119.59     20.82 o 
  -7   7  14       62.03       95.40     31.43 o 
  -6   7  14       66.15       28.79     25.88 o 
  -5   7  14       95.02       86.01     29.67 o 
  -4   7  14      141.42      104.20     37.19 o 
  -3   7  14      123.80      118.27     20.53 o 
  -2   7  14        4.22       -7.87     11.50 o 
  -1   7  14      554.41      515.79     35.28 o 
   0   7  14        2.52      -10.69     10.69 o 
   1   7  14      547.04      563.55     45.39 o 
   2   7  14        6.55       10.20     11.98 o 
   3   7  14      113.69      148.57     17.63 o 
   4   7  14      118.75      103.98     14.22 o 
   5   7  14       90.96       95.05     16.50 o 
   6   7  14       64.34       58.80     15.85 o 
   7   7  14       61.13       58.05     16.22 o 
  -6   8  14      280.45      293.26     47.66 o 
  -5   8  14      132.22      110.70     32.14 o 
  -4   8  14      400.35      396.48     35.42 o 
  -3   8  14      209.83      186.29     25.74 o 
  -2   8  14      411.93      452.99     41.13 o 
  -1   8  14      155.95      231.49     26.77 o 
   0   8  14      470.29      530.54     83.23 o 
   1   8  14      166.63      206.29     25.88 o 
   2   8  14      460.97      542.75     65.62 o 
   3   8  14      196.45      216.02     26.73 o 
   4   8  14      397.64      381.35     49.51 o 
   5   8  14      124.09      101.89     17.95 o 
   6   8  14      289.58      295.45     26.83 o 
  -4   9  14        4.54      -13.30     13.30 o 
  -3   9  14        6.27       -0.13     13.94 o 
  -2   9  14      139.59      137.62     23.57 o 
  -1   9  14      116.80       99.84     21.65 o 
   0   9  14      452.14      414.76     34.88 o 
   1   9  14      116.97       78.83     19.43 o 
   2   9  14      145.75      158.01     24.10 o 
   3   9  14        8.56       19.42     15.10 o 
   4   9  14        5.45        9.88     23.32 o 
  -1  10  14      137.52      109.58     23.57 o 
   0  10  14        1.77        9.53     13.80 o 
   1  10  14      144.96      120.43     23.95 o 
   1   0  15      414.00      406.10     23.47 o 
   2   0  15      560.86      536.58     21.67 o 
   3   0  15       38.33       35.08      9.13 o 
   4   0  15     2115.00     2178.42     53.77 o 
   5   0  15     1032.62     1085.73     48.53 o 
   6   0  15      189.98      196.06     17.64 o 
   7   0  15       10.03        1.53     12.66 o 
   8   0  15       43.99       25.96     17.05 o 
   9   0  15       19.18        4.55     17.31 o 
  -9   1  15       55.80       31.20     21.54 o 
  -8   1  15      721.96      729.92     46.48 o 
  -7   1  15       14.04        2.83     11.85 o 
  -6   1  15     1089.54     1101.72     37.34 o 
  -5   1  15        0.98       -0.23      8.57 o 
  -4   1  15     1619.26     1698.79     53.28 o 
  -3   1  15      317.82      325.41     23.38 o 
  -2   1  15      510.37      505.21     70.21 o 
  -1   1  15      146.97      141.59     11.97 o 
   0   1  15        8.56        9.53      7.55 o 
   1   1  15      162.81      148.75     15.19 o 
   2   1  15      655.03      700.89     21.86 o 
   3   1  15      336.05      347.28     19.95 o 
   4   1  15     1733.06     1783.85     37.16 o 
   5   1  15        1.39        1.65      8.14 o 
   6   1  15     1115.75     1157.25     37.51 o 
   7   1  15       11.68        3.63     11.45 o 
   8   1  15      696.56      845.24     40.71 o 
   9   1  15       53.28       38.99     20.31 o 
  -9   2  15       95.58       85.88     23.14 o 
  -8   2  15       20.10        8.90     17.81 o 
  -7   2  15       25.70       40.78     13.52 o 
  -6   2  15       42.29       30.77     17.68 o 
  -5   2  15      468.67      517.00     29.43 o 
  -4   2  15       22.93        7.15      9.83 o 
  -3   2  15     1743.70     1735.25     52.69 o 
  -2   2  15      559.20      534.05     79.33 o 
  -1   2  15      969.51      954.54     49.07 o 
   0   2  15      631.80      645.60     39.95 o 
   1   2  15      962.54      892.39     34.03 o 
   2   2  15      578.37      566.27     30.84 o 
   3   2  15     1701.44     1744.16     35.80 o 
   4   2  15       26.92       22.26      7.10 o 
   5   2  15      474.24      483.05     19.16 o 
   6   2  15       41.98       35.51      9.93 o 
   7   2  15       17.15       25.76      9.44 o 
   8   2  15       17.01        6.47     10.60 o 
   9   2  15       93.63      113.87     16.98 o 
  -8   3  15       54.72       55.32     18.42 o 
  -7   3  15       75.26       82.11     19.28 o 
  -6   3  15      565.67      572.36     38.11 o 
  -5   3  15      198.42      233.06     22.07 o 
  -4   3  15      235.47      242.17     21.79 o 
  -3   3  15      118.94      112.76     15.48 o 
  -2   3  15       68.81       71.70     17.97 o 
  -1   3  15      115.79      101.12     16.96 o 
   0   3  15      120.21      104.65     13.92 o 
   1   3  15      112.07      100.79     13.78 o 
   2   3  15       37.15       23.87      8.29 o 
   3   3  15      117.38      110.61     16.43 o 
   4   3  15      228.49      235.08     13.64 o 
   5   3  15      193.90      181.37     14.60 o 
   6   3  15      559.29      595.75     24.01 o 
   7   3  15       72.82       69.99     11.70 o 
   8   3  15       47.30       66.36     16.60 o 
  -8   4  15       12.38        0.76     16.01 o 
  -7   4  15      595.93      626.77     41.84 o 
  -6   4  15       12.77       25.05     15.20 o 
  -5   4  15      971.99     1183.14     75.26 o 
  -4   4  15      336.94      334.92     42.98 o 
  -3   4  15     1055.59     1106.28     97.58 o 
  -2   4  15      186.31      168.74     17.43 o 
  -1   4  15      772.09      808.25     33.45 o 
   0   4  15      112.20       91.24     15.80 o 
   1   4  15      743.50      769.86     32.69 o 
   2   4  15      202.68      229.23     21.98 o 
   3   4  15     1099.54     1086.22     30.44 o 
   4   4  15      357.44      329.63     17.71 o 
   5   4  15      941.95      980.16     34.31 o 
   6   4  15       12.42        4.34      9.28 o 
   7   4  15      606.16      645.56     29.56 o 
   8   4  15       12.84        2.00     10.45 o 
  -8   5  15       39.13       18.40     16.61 o 
  -7   5  15        2.11       20.15     22.48 o 
  -6   5  15        9.36       -2.65     16.97 o 
  -5   5  15       99.10      109.55     29.41 o 
  -4   5  15       80.96       90.77     27.02 o 
  -3   5  15      142.48      121.99     29.80 o 
  -2   5  15      466.72      467.32     31.07 o 
  -1   5  15      105.97      121.18     16.08 o 
   0   5  15     1177.42     1141.22     56.67 o 
   1   5  15      106.93      118.66     23.86 o 
   2   5  15      476.34      441.86     26.58 o 
   3   5  15      145.72      163.66     15.05 o 
   4   5  15       70.82       68.93     11.72 o 
   5   5  15      105.21      123.91     15.04 o 
   6   5  15        4.59       -0.58      9.25 o 
   7   5  15        1.32       11.61     11.75 o 
   8   5  15       49.03       29.91     13.50 o 
  -7   6  15      246.91      250.50     43.29 o 
  -6   6  15      167.23      186.04     38.58 o 
  -5   6  15      360.56      345.11     46.64 o 
  -4   6  15       22.20       11.77     20.37 o 
  -3   6  15      149.47      220.71     25.14 o 
  -2   6  15       75.78       69.95     16.12 o 
  -1   6  15      836.73      794.97     42.34 o 
   0   6  15       55.47       76.28     16.53 o 
   1   6  15      833.97      780.85     41.22 o 
   2   6  15       78.46       52.19     17.91 o 
   3   6  15      149.40      214.52     19.80 o 
   4   6  15       26.85       26.40      9.83 o 
   5   6  15      355.37      388.33     23.51 o 
   6   6  15      176.56      150.23     20.53 o 
   7   6  15      253.05      258.23     25.56 o 
  -6   7  15      207.53      257.95     44.66 o 
  -5   7  15       45.24       49.33     24.12 o 
  -4   7  15      304.39      371.16     48.14 o 
  -3   7  15        3.11        6.89     12.56 o 
  -2   7  15      611.74      610.96     38.78 o 
  -1   7  15       66.73       55.25     16.90 o 
   0   7  15     1324.65     1304.63     57.31 o 
   1   7  15       71.17      104.80     20.54 o 
   2   7  15      623.56      647.44     49.82 o 
   3   7  15        4.42        7.95     10.25 o 
   4   7  15      270.31      318.19     24.53 o 
   5   7  15       42.56       66.83     15.14 o 
   6   7  15      227.42      240.73     24.92 o 
  -5   8  15       23.46       49.29     27.60 o 
  -4   8  15       43.74       53.61     25.97 o 
  -3   8  15       30.32        8.05     15.06 o 
  -2   8  15       22.73       40.96     16.20 o 
  -1   8  15       53.88       32.34     15.13 o 
   0   8  15      153.11      111.62     27.88 o 
   1   8  15       50.31       -4.39     18.43 o 
   2   8  15       25.03       24.71     25.61 o 
   3   8  15       30.27       36.03     16.38 o 
   4   8  15       45.50       36.82     22.19 o 
   5   8  15       30.26       34.35     20.61 o 
  -3   9  15        0.52       16.89     16.39 o 
  -2   9  15      454.42      463.70     38.35 o 
  -1   9  15      103.74       87.37     24.14 o 
   0   9  15      783.38      772.08     46.09 o 
   1   9  15       96.59       73.81     20.45 o 
   2   9  15      445.72      539.05     53.08 o 
   3   9  15        0.18        2.36     18.98 o 
   0   0  16      151.74      132.39     29.49 o 
   1   0  16      982.59     1053.10     50.36 o 
   2   0  16      585.20      597.11     23.78 o 
   3   0  16     1611.94     1696.51     44.37 o 
   4   0  16      922.91      901.32     32.16 o 
   5   0  16        7.95       13.24      9.62 o 
   6   0  16      836.90      895.59     33.90 o 
   7   0  16        5.36        9.52     20.93 o 
   8   0  16      213.14      221.56     31.31 o 
  -8   1  16       43.51       24.35     19.08 o 
  -7   1  16       51.06       45.95     19.67 o 
  -6   1  16      357.04      350.97     23.10 o 
  -5   1  16        8.73        2.24      8.74 o 
  -4   1  16      415.67      433.65     26.63 o 
  -3   1  16      363.62      315.41     32.95 o 
  -2   1  16       22.14        6.91     10.83 o 
  -1   1  16       31.14       24.75     13.03 o 
   0   1  16       95.70      104.59     19.24 o 
   1   1  16       43.87       40.65     10.59 o 
   2   1  16       35.64       35.51      7.84 o 
   3   1  16      376.32      375.67     18.13 o 
   4   1  16      433.63      425.00     17.97 o 
   5   1  16        4.21       11.97      7.21 o 
   6   1  16      360.58      408.22     24.13 o 
   7   1  16       39.81       34.54     14.67 o 
   8   1  16       35.06       33.85     15.90 o 
  -8   2  16       54.92       57.93     26.54 o 
  -7   2  16      187.79      130.55     23.24 o 
  -6   2  16      398.72      422.79     41.01 o 
  -5   2  16      119.29      117.79     17.11 o 
  -4   2  16      282.30      313.61     23.96 o 
  -3   2  16      189.96      198.13     26.69 o 
  -2   2  16      165.70      183.28     33.88 o 
  -1   2  16      681.54      612.31     86.03 o 
   0   2  16      354.94      344.79     23.10 o 
   1   2  16      681.31      663.70     31.84 o 
   2   2  16      181.75      196.09     19.66 o 
   3   2  16      193.16      198.46     14.18 o 
   4   2  16      288.68      302.16     23.90 o 
   5   2  16      150.05      128.58     12.01 o 
   6   2  16      423.91      409.16     25.02 o 
   7   2  16      180.09      200.38     17.23 o 
   8   2  16       57.70       65.94     14.85 o 
  -8   3  16      181.84      200.48     27.59 o 
  -7   3  16      212.59      241.06     29.32 o 
  -6   3  16      250.62      297.91     30.17 o 
  -5   3  16      689.95      697.58     35.24 o 
  -4   3  16      478.92      514.56     29.66 o 
  -3   3  16      568.49      554.15     39.59 o 
  -2   3  16      410.48      413.48     43.58 o 
  -1   3  16      258.44      214.50     26.53 o 
   0   3  16       45.57       63.54     12.33 o 
   1   3  16      226.41      200.62     18.59 o 
   2   3  16      422.22      407.43     25.13 o 
   3   3  16      564.99      575.05     40.22 o 
   4   3  16      540.40      495.32     19.05 o 
   5   3  16      705.77      712.19     40.39 o 
   6   3  16      240.51      253.32     17.87 o 
   7   3  16      180.09      205.38     17.59 o 
   8   3  16      164.21      186.35     19.65 o 
  -7   4  16       56.21       45.66     18.98 o 
  -6   4  16       42.34       48.90     18.69 o 
  -5   4  16       86.79       82.30     18.98 o 
  -4   4  16       12.63       17.85     21.65 o 
  -3   4  16       32.14       23.85     14.87 o 
  -2   4  16       67.28       72.25     18.09 o 
  -1   4  16       66.07       98.94     15.34 o 
   0   4  16        3.65       10.30      9.40 o 
   1   4  16       60.71       47.86     14.41 o 
   2   4  16       66.87       77.69     13.47 o 
   3   4  16       29.64       22.52     10.96 o 
   4   4  16       14.74       22.64      8.56 o 
   5   4  16       93.67      101.04     14.00 o 
   6   4  16       39.23       47.77     10.83 o 
   7   4  16       59.76       61.04     13.43 o 
  -7   5  16      152.18      150.34     30.42 o 
  -6   5  16      411.64      424.99     52.46 o 
  -5   5  16      169.55      230.92     40.21 o 
  -4   5  16      170.52       56.56     24.20 o 
  -3   5  16      745.88      797.30     65.51 o 
  -2   5  16      238.52      226.76     44.46 o 
  -1   5  16      489.27      482.92     28.51 o 
   0   5  16      508.63      492.94     28.58 o 
   1   5  16      513.77      523.58     29.23 o 
   2   5  16      262.79      253.15     32.03 o 
   3   5  16      794.18      816.34     36.09 o 
   4   5  16      177.17      189.87     17.50 o 
   5   5  16      193.56      202.97     18.44 o 
   6   5  16      414.58      398.10     31.66 o 
   7   5  16      149.08      106.98     27.72 o 
  -6   6  16       45.60       28.66     24.25 o 
  -5   6  16       51.11       33.55     26.72 o 
  -4   6  16      232.56      253.36     42.63 o 
  -3   6  16       29.38       30.11     21.25 o 
  -2   6  16      503.72      504.01     35.26 o 
  -1   6  16       94.84       75.47     28.02 o 
   0   6  16      285.60      289.83     24.03 o 
   1   6  16      108.14      145.08     18.98 o 
   2   6  16      461.48      425.19     27.91 o 
   3   6  16       35.37       12.84     12.91 o 
   4   6  16      203.90      198.48     20.49 o 
   5   6  16       48.29       44.69     13.81 o 
   6   6  16       46.41       42.62     14.90 o 
  -5   7  16      184.06      198.17     40.74 o 
  -4   7  16       21.69        7.80     22.70 o 
  -3   7  16      180.37      135.04     33.42 o 
  -2   7  16       19.03       27.47     15.49 o 
  -1   7  16      101.08      115.32     25.13 o 
   0   7  16       59.13       68.24     18.74 o 
   1   7  16      112.15       96.01     23.30 o 
   2   7  16       20.55       19.71     20.96 o 
   3   7  16      205.26      155.19     24.29 o 
   4   7  16       31.26       18.51     12.13 o 
   5   7  16      176.67      177.97     26.19 o 
  -4   8  16      354.92      456.07     56.74 o 
  -3   8  16       38.46       41.31     17.66 o 
  -2   8  16      186.47      167.70     29.07 o 
  -1   8  16      294.30      235.53     28.76 o 
   0   8  16     1092.48     1140.65     55.46 o 
   1   8  16      321.96      359.52     32.68 o 
   2   8  16      186.59      186.75     26.24 o 
   3   8  16       48.35       66.92     21.54 o 
   4   8  16      297.88      310.19     26.20 o 
   0   9  16       65.22       53.19     24.38 o 
   1   0  17       35.17       34.71     15.42 o 
   2   0  17      163.34      154.21     17.39 o 
   3   0  17      192.93      175.79     15.67 o 
   4   0  17       85.55       83.87     11.15 o 
   5   0  17       66.34       76.71     13.50 o 
   6   0  17       23.06        7.85     10.83 o 
   7   0  17        0.18       -7.11     11.74 o 
   8   0  17       49.52       34.24     20.62 o 
  -7   1  17      415.57      447.69     29.82 o 
  -6   1  17       21.61       -6.78     10.81 o 
  -5   1  17      457.95      468.77     29.30 o 
  -4   1  17      199.44      143.91     23.65 o 
  -3   1  17      947.33      963.72     72.61 o 
  -2   1  17       45.48       38.48     15.58 o 
  -1   1  17     2009.25     1979.18     76.20 o 
   0   1  17      181.56      191.65     26.23 o 
   1   1  17     1948.02     1951.20    149.30 o 
   2   1  17       42.48       35.33      9.22 o 
   3   1  17      884.76      940.10     28.65 o 
   4   1  17      220.17      233.29     16.40 o 
   5   1  17      436.54      444.68     19.86 o 
   6   1  17       27.83       44.01     10.75 o 
   7   1  17      382.59      417.39     23.28 o 
  -7   2  17       58.97       61.36     19.53 o 
  -6   2  17      128.50      135.57     19.99 o 
  -5   2  17       22.63       11.02     12.46 o 
  -4   2  17      678.85      698.47     45.11 o 
  -3   2  17       12.39       16.13     14.46 o 
  -2   2  17      625.23      635.67     55.70 o 
  -1   2  17       69.57       69.23     18.41 o 
   0   2  17        8.29       15.91     13.11 o 
   1   2  17       77.71       84.06     13.59 o 
   2   2  17      645.77      679.36     31.70 o 
   3   2  17       14.67        8.96      7.54 o 
   4   2  17      686.09      738.63     26.10 o 
   5   2  17       19.79       24.86      8.54 o 
   6   2  17      151.34      159.29     15.55 o 
   7   2  17       59.38       35.98     10.97 o 
  -7   3  17      132.51      149.76     25.20 o 
  -6   3  17       42.26       44.11     18.23 o 
  -5   3  17      106.18      110.28     18.42 o 
  -4   3  17       50.62       52.70     19.10 o 
  -3   3  17      204.91      224.51     29.21 o 
  -2   3  17       30.97       25.54     20.26 o 
  -1   3  17      522.19      520.31     39.34 o 
   0   3  17       31.66       28.94     14.72 o 
   1   3  17      472.25      438.28     26.69 o 
   2   3  17       30.42       20.44     10.47 o 
   3   3  17      172.94      212.22     20.82 o 
   4   3  17       46.34       36.29     11.06 o 
   5   3  17      110.75       95.38     12.67 o 
   6   3  17       40.91       31.34     10.06 o 
   7   3  17      131.25      149.27     16.39 o 
  -7   4  17        3.61       19.23     17.56 o 
  -6   4  17      428.69      482.52     38.18 o 
  -5   4  17       28.19       16.78     15.06 o 
  -4   4  17      713.96      695.54     48.37 o 
  -3   4  17      277.85      277.14     32.06 o 
  -2   4  17     1244.12     1371.54     65.38 o 
  -1   4  17       57.42       58.86     17.98 o 
   0   4  17     1234.45     1327.61     47.34 o 
   1   4  17       65.13       48.95     12.70 o 
   2   4  17     1156.90     1232.61     45.79 o 
   3   4  17      287.51      213.33     21.16 o 
   4   4  17      801.52      818.57     36.52 o 
   5   4  17       32.84       26.29     10.97 o 
   6   4  17      444.27      506.14     27.41 o 
   7   4  17        3.78        4.69     10.58 o 
  -6   5  17       20.41       24.01     16.61 o 
  -5   5  17       14.66        8.68     21.60 o 
  -4   5  17      105.06       82.00     28.61 o 
  -3   5  17       32.08       40.34     23.98 o 
  -2   5  17      102.50       88.42     21.62 o 
  -1   5  17       80.13      107.69     21.58 o 
   0   5  17       46.86       33.05     11.90 o 
   1   5  17       62.04       40.38     12.79 o 
   2   5  17       96.80       88.67     16.04 o 
   3   5  17       26.22       45.51     13.34 o 
   4   5  17      108.91       78.79     18.92 o 
   5   5  17       13.40        8.53      9.69 o 
   6   5  17       23.60       27.11     11.87 o 
  -5   6  17       38.69       50.57     27.47 o 
  -4   6  17      279.33      301.15     47.61 o 
  -3   6  17       21.07       26.23     22.13 o 
  -2   6  17      364.64      324.65     48.32 o 
  -1   6  17       10.52        6.26     12.98 o 
   0   6  17      392.91      479.39     34.55 o 
   1   6  17       11.88       -6.89     10.64 o 
   2   6  17      364.30      400.92     28.18 o 
   3   6  17       24.76        0.08     16.64 o 
   4   6  17      236.65      257.43     29.15 o 
   5   6  17       35.64       35.69     13.66 o 
  -4   7  17       37.45       19.13     23.67 o 
  -3   7  17      133.96       84.65     31.17 o 
  -2   7  17       37.65       45.06     26.85 o 
  -1   7  17      332.68      360.74     50.74 o 
   0   7  17        1.05       -7.17     16.53 o 
   1   7  17      351.87      327.66     32.13 o 
   2   7  17       34.65       37.01     16.78 o 
   3   7  17      124.66      132.86     23.76 o 
   4   7  17       41.99       31.90     16.87 o 
  -2   8  17       15.56       21.46     21.21 o 
  -1   8  17       50.09       17.81     19.46 o 
   0   8  17       60.86       36.25     17.06 o 
   1   8  17       50.95        3.81     15.06 o 
   2   8  17       14.91        9.61     14.69 o 
   0   0  18      679.02      548.79     56.92 o 
   1   0  18      760.80      750.27     51.03 o 
   2   0  18      298.49      354.66     34.11 o 
   3   0  18     1057.27     1113.81     35.94 o 
   4   0  18      223.35      229.71     18.90 o 
   5   0  18      151.84      167.64     18.07 o 
   6   0  18      128.72      136.23     17.58 o 
   7   0  18      255.23      326.82     55.14 o 
  -7   1  18       13.98       29.45     15.15 o 
  -6   1  18       94.36      121.50     19.96 o 
  -5   1  18      210.75      189.13     28.92 o 
  -4   1  18      123.36      159.27     35.71 o 
  -3   1  18       76.57       60.79     25.66 o 
  -2   1  18      226.29      264.36     34.98 o 
  -1   1  18       36.10       31.95     15.81 o 
   0   1  18      167.97      188.95     27.16 o 
   1   1  18       29.29       29.46     18.78 o 
   2   1  18      236.09      231.40     32.91 o 
   3   1  18       86.54       94.34     13.21 o 
   4   1  18      116.80      141.11     14.09 o 
   5   1  18      216.59      244.38     22.22 o 
   6   1  18      106.75       90.17     13.34 o 
   7   1  18       13.84       24.74     11.80 o 
  -6   2  18       31.16       35.86     22.34 o 
  -5   2  18      501.31      549.25     51.29 o 
  -4   2  18      112.29      107.26     23.97 o 
  -3   2  18      237.80      210.32     28.39 o 
  -2   2  18      249.85      266.05     31.21 o 
  -1   2  18      944.46      970.72     51.71 o 
   0   2  18      358.76      389.94     53.59 o 
   1   2  18      909.70      875.49     49.13 o 
   2   2  18      244.85      286.02     29.43 o 
   3   2  18      222.16      261.49     23.14 o 
   4   2  18      129.38      116.78     13.68 o 
   5   2  18      528.96      550.29     28.90 o 
   6   2  18       36.30       42.59     12.34 o 
  -6   3  18      219.91      325.97    109.84 o 
  -5   3  18      129.41      125.34     35.89 o 
  -4   3  18      363.92      376.13     85.22 o 
  -3   3  18      314.36      241.37     31.53 o 
  -2   3  18      677.70      661.50     46.70 o 
  -1   3  18      183.27      195.44     28.36 o 
   0   3  18      427.38      404.56     35.94 o 
   1   3  18      188.54      195.52     28.02 o 
   2   3  18      677.63      679.72     33.79 o 
   3   3  18      287.95      243.42     22.34 o 
   4   3  18      417.49      430.00     28.67 o 
   5   3  18      107.79      121.97     19.10 o 
   6   3  18      224.74      246.46     18.82 o 
  -6   4  18       27.13       43.67     19.76 o 
  -5   4  18       15.98       20.90     25.92 o 
  -4   4  18       72.13       60.49     21.62 o 
  -3   4  18        7.18        2.98     20.46 o 
  -2   4  18       12.87        5.26     15.52 o 
  -1   4  18       18.73       24.89     16.36 o 
   0   4  18        2.35       25.47     15.97 o 
   1   4  18       19.30       19.51     11.23 o 
   2   4  18       11.97        8.87     10.74 o 
   3   4  18        5.49        9.82     10.35 o 
   4   4  18       72.86       53.33     16.89 o 
   5   4  18       17.48       19.65     18.27 o 
   6   4  18       27.10       16.95     11.41 o 
  -5   5  18      108.35      125.95     39.19 o 
  -4   5  18      408.43      414.41     56.30 o 
  -3   5  18      140.70       94.08     33.59 o 
  -2   5  18      345.43      413.21     39.90 o 
  -1   5  18      184.91      187.47     27.97 o 
   0   5  18      195.09      251.75     31.33 o 
   1   5  18      174.44      211.90     21.93 o 
   2   5  18      340.07      392.63     28.46 o 
   3   5  18      122.35      114.12     17.84 o 
   4   5  18      434.69      551.01     46.05 o 
   5   5  18      103.37      116.37     41.29 o 
  -4   6  18       18.93      -16.31     20.15 o 
  -3   6  18      197.04      239.39     44.26 o 
  -2   6  18        4.35       -2.78     20.90 o 
  -1   6  18      333.82      364.15     51.36 o 
   0   6  18      149.04      150.24     20.17 o 
   1   6  18      305.13      304.91     26.61 o 
   2   6  18        8.71       13.88     12.05 o 
   3   6  18      197.36      215.52     28.20 o 
   4   6  18       15.23       11.97     18.08 o 
  -2   7  18       86.64       30.90     24.47 o 
  -1   7  18       77.03       52.07     27.86 o 
   0   7  18      110.31      104.18     27.18 o 
   1   7  18       77.02       63.36     22.11 o 
   2   7  18      104.24      120.06     23.81 o 
   1   0  19       49.93       47.31     17.49 o 
   2   0  19        2.40        3.38     14.42 o 
   3   0  19      175.02      169.50     27.62 o 
   4   0  19      100.52      108.69     19.97 o 
   5   0  19      130.25      161.21     27.14 o 
   6   0  19        0.43        3.77      9.83 o 
  -6   1  19      218.58      234.89     33.55 o 
  -5   1  19       85.40       99.32     26.56 o 
  -4   1  19      692.08      741.04     49.27 o 
  -3   1  19       64.62       43.41     18.55 o 
  -2   1  19      623.12      639.74     45.59 o 
  -1   1  19      106.62      105.82     22.87 o 
   0   1  19     1403.61     1415.62    117.07 o 
   1   1  19      104.40       76.61     20.74 o 
   2   1  19      662.41      674.85     46.29 o 
   3   1  19       55.32       55.93     28.77 o 
   4   1  19      609.57      571.71     30.91 o 
   5   1  19       95.02       80.55     12.98 o 
   6   1  19      214.68      254.43     22.18 o 
  -5   2  19       99.94      143.20     27.29 o 
  -4   2  19        4.43      -14.10     14.10 o 
  -3   2  19      237.76      276.96     33.67 o 
  -2   2  19       78.34       76.44     20.27 o 
  -1   2  19      253.41      305.69     34.49 o 
   0   2  19        3.20        8.97     15.69 o 
   1   2  19      256.76      272.29     32.30 o 
   2   2  19       97.36       47.67     18.46 o 
   3   2  19      236.94      246.85     24.04 o 
   4   2  19        9.25       10.70     11.58 o 
   5   2  19       92.12       87.71     13.63 o 
  -5   3  19       90.34       82.91     32.58 o 
  -4   3  19       36.42       33.80     19.75 o 
  -3   3  19       55.93       75.89     31.04 o 
  -2   3  19      190.16      171.13     28.70 o 
  -1   3  19       20.51        8.23     22.26 o 
   0   3  19      259.26      254.34     31.61 o 
   1   3  19       15.22       24.33     15.83 o 
   2   3  19      181.23      143.76     25.55 o 
   3   3  19       49.59       53.48     14.38 o 
   4   3  19       43.89       57.27     15.27 o 
   5   3  19      100.74       97.77     22.09 o 
  -4   4  19      140.46      101.68     41.88 o 
  -3   4  19      333.49      326.10     46.33 o 
  -2   4  19       28.05       37.98     19.89 o 
  -1   4  19      574.52      616.01     46.45 o 
   0   4  19      108.59      118.91     24.17 o 
   1   4  19      569.90      535.12     42.80 o 
   2   4  19       29.22       30.14     12.87 o 
   3   4  19      336.38      365.92     27.91 o 
   4   4  19      173.68      151.33     41.40 o 
  -3   5  19        0.75        8.55     24.69 o 
  -2   5  19        8.37        8.72     17.84 o 
  -1   5  19      102.42       59.66     22.79 o 
   0   5  19      128.81       92.96     26.67 o 
   1   5  19       94.59      108.85     18.45 o 
   2   5  19       11.12       20.32     12.99 o 
   3   5  19        1.73        1.23     12.19 o 
  -2   6  19       69.62      100.56     31.83 o 
  -1   6  19      211.69      220.12     44.62 o 
   0   6  19       31.40        7.20     26.58 o 
   1   6  19      216.24      193.60     23.18 o 
   2   6  19       87.22       75.03     16.63 o 
   0   0  20      475.66      535.29     61.24 o 
   1   0  20       23.83        5.79     14.73 o 
   2   0  20      245.03      306.56     35.04 o 
   3   0  20       15.89       22.63     17.04 o 
   4   0  20      338.17      384.99     39.26 o 
  -4   1  20       29.34       62.09     21.64 o 
  -3   1  20       70.99       26.66     18.19 o 
  -2   1  20       36.59       30.62     18.74 o 
  -1   1  20       45.50       58.52     20.47 o 
   0   1  20       25.67       15.70     17.52 o 
   1   1  20       38.30       44.80     18.81 o 
   2   1  20       34.12        4.46     27.51 o 
   3   1  20       58.68       82.34     22.36 o 
   4   1  20       28.01       23.79     18.67 o 
  -4   2  20      125.83      106.33     25.65 o 
  -3   2  20       82.36       63.50     20.59 o 
  -2   2  20      220.25      223.92     35.80 o 
  -1   2  20       37.81       51.07     24.62 o 
   0   2  20      355.10      391.66     62.89 o 
   1   2  20       44.37       31.24     18.03 o 
   2   2  20      228.83      184.78     29.41 o 
   3   2  20       90.86      121.25     61.83 o 
   4   2  20      150.70      152.11     20.95 o 
  -4   3  20       75.90       84.62     23.89 o 
  -3   3  20      178.64      206.98     32.12 o 
  -2   3  20       61.77       65.77     21.47 o 
  -1   3  20      350.72      395.00     39.87 o 
   0   3  20        8.05       28.78     22.86 o 
   1   3  20      365.14      386.65     38.85 o 
   2   3  20       60.27       31.65     17.70 o 
   3   3  20      163.25      183.14     22.44 o 
   4   3  20       69.34       45.25     19.19 o 
  -3   4  20       64.24       67.66     22.63 o 
  -2   4  20       65.84       30.30     18.94 o 
  -1   4  20       55.91       62.56     22.39 o 
   0   4  20       62.80      103.86     36.37 o 
   1   4  20       55.67       40.76     20.19 o 
   2   4  20       67.99       47.95     21.02 o 
   3   4  20       65.55      106.45     24.96 o 
  -1   5  20      319.96      371.10     40.14 o 
   0   5  20      103.34       93.98     30.31 o 
   1   5  20      297.97      387.02     40.31 o 
   1   0  21        0.00        6.28     17.15 o 
   2   0  21        7.29       11.79     16.40 o 
   3   0  21       24.77        7.14     17.07 o 
  -2   1  21      172.24      175.96     31.11 o 
  -1   1  21      134.86      178.45     31.03 o 
   0   1  21      161.43      187.57     30.54 o 
   1   1  21      153.31      189.34     30.90 o 
   2   1  21      207.12      256.50     63.15 o 
  -2   2  21       35.62       36.71     32.14 o 
  -1   2  21      132.10      144.94     28.69 o 
   0   2  21       16.09       18.34     18.37 o 
   1   2  21      139.34      164.43     28.50 o 
   2   2  21       23.01       12.54     16.61 o 
  -1   3  21       42.51       70.36     23.03 o 
   0   3  21       99.18       97.40     24.26 o 
   1   3  21       44.88       28.82     18.89 o 
                                                 
